# Supplementary material for: Resolution of tissue signatures of therapy response in patients with recurrent GBM treated with neoadjuvant anti-PD1
Source: Nat Commun. 2021 Jun 29;12:4031. doi: 10.1038/s41467-021-24293-4 (PMC8241935; doi:10.1038/s41467-021-24293-4)
Supplement: Supplementary file 3 — Dataset 1 [file 41467_2021_24293_MOESM3_ESM.xlsx]

## Sheet: GBM
Patient ID	Sample ID	Molecular Response by IO360	Average No. of Neighbors	Ratio of CD45+ cells	AKT	B7-H3	B7-H4	Bcl-2	B2M	Beta-Catenin	CD11c	CD163	CD20	CD3	CD34	CD4	CD44	CD45RO	CD56	CD66B	CD68	CD8A	FoxP3	GZMB	HLA-DR	ICOS	IDO-1	Ki67	OX40L	pAKT	Pan-CK	PD1	PD-L1	pERK	PTEN	STAT3	pSTAT3	STING	VISTA
G1	ISB001	Nonresponder	0.533333	0.202703	8.40264	9.90909	4.81271	7.84756	9.37522	11.2726	8.19396	7.98794	7.02898	9.24022	8.69491	9.23594	10.0425	8.69654	12.424	8.21267	9.80209	9.8374	0	7.37932	9.60239	6.51441	7.4916	8.1666	5.61468	6.78531	0	5.87894	9.5644	5.08837	8.15404	7.67745	6.13115	8.02055	8.42216
G1	ISB001	Nonresponder	0.993789	0.171459	7.60105	9.20433	4.76227	5.66999	8.17714	9.80128	9.44107	6.57951	5.85517	7.70038	8.22141	8.49336	7.52466	6.78043	4.89302	6.09473	9.90328	7.64511	0	6.48251	8.64897	4.74854	5.65615	5.73517	3.89667	6.08298	2.70492	3.92854	6.96022	5.3673	5.89765	6.48677	4.10758	8.12341	7.39703
G1	ISB001	Nonresponder	1.47287	0.339921	7.23802	9.96433	4.55183	6.0971	8.67037	9.69874	10.302	8.73579	7.0954	9.39968	8.92757	9.25701	8.88359	8.72267	6.40585	6.59854	10.2496	9.64806	0	7.29146	8.93792	6.40696	6.07885	6.53834	5.05701	5.53048	2.46135	4.8226	7.63696	4.70851	5.56443	6.31919	4.50109	8.33132	8.41799
G1	ISB001	Nonresponder	0.133333	0.0210379	3.92969	6.22006	1.65557	3.0992	4.15998	6.79976	4.60828	4.2711	2.29684	2.19738	6.35639	4.38294	5.13563	3.69052	5.54558	3.6787	6.85583	2.91316	1.56138	3.57878	3.35932	2.14368	3.71374	2.88727	1.45738	3.1202	4.35914	2.14368	4.69368	2.02675	2.83338	3.0992	2.02675	3.9389	5.12449
G1	ISB001	Nonresponder	0	0	8.92403	10.0529	5.06679	7.96224	8.48726	11.8139	7.40288	6.2861	1.7056	6.21665	6.1893	6.3896	8.82513	6.44119	13.1366	8.53529	8.25296	5.14853	0	7.1227	5.86467	5.53443	7.6689	9.08746	5.77092	7.49464	0	5.82556	9.9859	5.03799	9.04213	7.80631	6.0401	6.72667	7.23918
G1	ISB001	Nonresponder	0.5	0.00551724	8.46329	9.61345	4.96056	7.20865	8.02203	11.2217	8.353	6.20754	4.8303	5.84561	7.54579	7.32098	8.79549	6.36532	12.761	7.96552	8.62601	6.47973	0	7.43947	7.05891	5.38649	7.16978	9.58713	5.3146	6.06511	0	5.08989	9.42894	4.83633	8.51684	6.90805	5.40368	6.5558	7.68425
G2	ISB002	Responder	1.84314	0.607143	7.17325	9.26062	3.20649	6.20213	7.57967	9.02034	8.87307	6.77721	6.74984	8.69554	5.0586	8.65095	8.66821	7.85505	8.44654	8.39862	9.03795	8.61894	0	6.58753	7.00766	5.67004	5.86263	5.71789	3.66119	6.69275	4.74252	4.34141	7.38821	4.40126	7.32157	5.51101	3.97261	7.44794	8.41345
G2	ISB002	Responder	1.52846	0.442446	8.27145	10.2073	3.96962	6.7787	8.80479	10.2741	10.9934	8.43704	5.05556	9.00003	7.60785	9.30475	9.43259	8.6107	10.3656	6.65462	11.1661	9.7154	0	7.31397	8.10066	5.23828	6.09288	7.98	4.76419	8.39313	4.76419	5.19374	8.51373	5.28092	8.85324	6.3854	4.93531	8.0496	8.66334
G2	ISB002	Responder	0.882353	0.557377	7.96443	9.63708	4.3249	6.69104	8.91473	10.0512	10.6648	9.15699	6.22837	9.85036	6.39269	9.34629	9.24717	8.60807	11.1514	6.58655	11.3713	10.8582	0	7.93246	7.96628	5.78646	6.11737	6.71715	5.07995	7.77101	4.57326	5.20438	8.79875	5.62736	8.98051	6.39269	4.93781	8.06976	8.56128
G2	ISB002	Responder	0.99115	0.434615	7.73774	9.53612	4.55014	6.31848	8.74739	9.88688	9.97664	8.91386	6.09457	9.26508	6.42952	9.20073	9.11747	7.95355	10.5283	6.07291	10.426	10.0253	0	7.28989	8.60065	5.52434	5.94639	6.24489	4.93758	7.23467	4.23206	4.7567	8.25335	5.08232	8.43451	6.08534	5.0393	8.12051	8.44419
G2	ISB002	Responder	1.01961	0.406375	8.26967	9.76066	2.71809	6.68629	8.84957	9.78874	10.186	8.26198	6.46786	9.52236	6.52017	9.09087	9.61044	8.03921	10.3203	6.2229	10.6316	10.158	0	7.55561	8.82467	6.05337	5.88034	5.38444	5.08378	6.57648	4.50674	5.09348	8.42148	5.44734	8.51994	6.30662	4.73805	7.90304	7.88011
G2	ISB002	Responder	1.29204	0.412409	8.03748	9.77708	4.27459	6.74665	9.1408	10.3289	9.34787	8.21529	6.05814	9.35275	7.84043	9.35951	9.43315	8.06986	9.98011	6.56872	10.276	9.33218	0	6.93569	9.5808	6.14092	6.54142	7.00634	5.2151	7.21557	3.87606	5.32871	8.34609	5.3844	8.08997	6.74318	5.2151	8.35689	8.02016
G2	ISB002	Responder	0.588235	0.0709812	8.43411	10.2492	3.87279	6.76761	8.69253	9.82131	8.32805	6.82683	4.74852	7.21367	6.13992	7.81263	9.78565	6.7083	9.65963	6.43761	9.615	5.45531	0	6.72202	6.39175	4.69005	6.32359	6.91284	4.32397	8.14685	4.29189	4.5741	8.07623	6.39773	8.17257	6.19489	5.26207	6.79533	7.15027
G2	ISB002	Responder	0.8	0.127119	8.15867	9.95541	4.05924	6.63288	8.47897	9.99929	8.70593	7.28716	4.85238	7.54996	5.84522	8.25772	9.69707	7.01125	9.9829	6.29993	9.75936	7.40864	0	6.8109	6.95799	4.76437	6.13131	6.54125	4.281	6.96932	4.26429	4.72263	8.04507	5.78996	8.37721	6.21138	4.91144	7.08668	7.24742
G2	ISB002	Responder	0.875	0.125326	8.41874	9.93075	4.42824	6.55052	8.74926	8.0952	8.50969	8.4865	4.31794	5.68051	5.72321	8.21062	9.85096	8.41919	7.91777	8.83942	10.2112	6.06783	0	6.35921	6.93999	4.90479	6.65024	0	5.1032	7.01166	3.14459	4.96292	8.17846	7.41256	5.68509	7.03918	5.2262	8.19123	7.9689
G2	ISB002	Responder	1.11628	0.201878	9.12394	10.019	3.98477	6.84558	9.17443	10.526	8.46971	8.45553	4.68347	8.04591	6.39808	9.12898	9.65857	7.09306	9.77583	6.86078	11.0728	8.31711	0	7.14231	8.36887	5.15739	6.51361	7.4361	5.01941	8.16462	1.75743	5.11987	8.21173	7.86067	7.7751	7.09173	5.05063	8.86307	7.55088
G2	ISB002	Responder	1.14554	0.311859	9.16464	8.74572	4.00154	6.37193	9.01985	10.1828	8.5902	7.79589	5.96462	9.29528	6.84802	8.9734	9.14157	7.03352	10.1054	5.93332	10.4959	9.73597	1.56639	7.85173	7.3683	5.54329	6.02596	5.96948	4.32444	7.89289	4.57467	4.23712	7.97154	7.22456	8.02212	8.27024	4.82152	8.82927	7.89783
G2	ISB002	Responder	1.66234	0.478261	8.63201	9.5258	4.1346	6.81643	9.56275	10.5264	9.57341	8.28957	6.87369	9.80337	6.82898	9.37398	9.3407	8.02789	10.2795	6.62701	10.6984	10.1596	0	8.32184	8.15336	6.14929	6.48906	6.67501	4.97271	6.90371	3.60697	5.30847	8.39275	7.26636	7.8041	7.52574	5.30211	8.83357	8.32433
G2	ISB002	Responder	0.5	0.132701	8.88516	9.92416	4.39663	6.36492	8.86304	8.73997	9.11043	8.04924	5.32864	5.28181	6.32138	8.66331	11.0168	8.62531	8.67163	8.32777	10.2512	6.24659	0	6.94333	7.82099	5.11948	6.36695	4.60559	5.3055	7.04803	4.49346	4.41105	8.1737	6.92728	5.65716	7.90096	5.72482	8.87201	8.93265
G2	ISB002	Responder	1.23077	0.184397	9.78369	9.43366	4.24039	6.58893	8.29255	10.1029	7.6398	6.99257	4.48611	6.74581	6.14877	7.9031	10.3412	6.67515	8.76214	6.79195	9.65672	6.8829	0	6.83926	7.1619	4.74974	6.25137	6.65044	4.41672	8.89742	4.32262	4.41672	7.74304	8.27679	7.36012	8.37647	5.45776	8.28357	7.66872
G1	ISB003	Nonresponder	1.15385	0.208	10.1086	8.89294	5.21021	8.32919	9.62403	11.5474	10.4227	6.8088	8.97947	11.4075	7.13752	9.37273	10.3453	9.75424	11.92	7.94697	10.8577	12.5667	0	9.54987	9.52701	7.77011	8.07368	6.91923	5.81678	8.98317	0	6.76911	9.73843	8.44426	8.60826	8.87091	6.0905	9.41527	8.39371
G1	ISB003	Nonresponder	0.777778	0.10084	9.96346	8.71213	5.06926	7.53183	9.16068	11.3905	10.2277	6.40036	7.9474	9.97628	6.64512	8.82168	10.047	8.4653	11.9726	7.31713	10.3883	11.1586	0	8.23774	8.66256	6.56687	6.96243	6.97082	5.41983	8.99047	2.80838	5.56628	9.20373	8.63286	8.81575	8.49624	5.52277	8.6899	7.54604
G1	ISB003	Nonresponder	0.821429	0.128736	10.2247	9.05358	5.05761	7.49646	9.26925	11.2529	10.6587	6.61579	7.49179	9.75343	6.99805	9.28543	9.97478	8.39852	12.0988	7.27625	10.5996	10.6145	0	8.12133	8.83678	6.54109	7.1501	7.44677	5.79468	9.00466	3.90624	5.65204	9.23428	7.10009	8.40831	9.18175	5.48563	9.18744	8.10978
G1	ISB003	Nonresponder	0.8	0.0854701	10.0309	8.8095	4.08277	7.13203	8.91446	10.9326	10.4694	6.47725	6.54654	8.66151	6.57224	8.83396	9.82444	7.57816	11.8483	6.8842	10.3523	9.53033	0	7.45487	8.67266	6.01413	6.70446	6.51634	5.28805	8.7054	4.03809	5.24115	8.8723	6.85184	8.36071	8.85266	5.36367	8.70776	7.65653
G1	ISB003	Nonresponder	1.30769	0.230088	10.324	9.19067	4.84222	7.87591	10.0076	11.3893	10.7619	7.73084	8.70925	10.2939	6.33631	10.0152	10.5262	8.94247	11.977	7.64335	11.3641	11.1574	0	8.64648	10.2177	7.35375	8.94643	7.04382	5.68989	8.7656	3.97094	6.11361	9.5149	7.84071	8.68241	9.26027	5.88862	9.68585	8.21015
G1	ISB003	Nonresponder	1.27273	0.222222	9.73854	9.51534	5.00582	7.43277	9.69633	11.3368	10.6414	8.89167	6.72415	8.84227	6.91076	9.36786	10.0792	8.83117	12.0738	7.5144	11.1434	9.25631	0	7.90488	9.25028	6.76643	7.20378	7.3144	6.03758	7.17668	3.33077	5.73992	9.35938	7.99061	8.27019	8.0425	6.11991	8.5442	8.44012
G1	ISB003	Nonresponder	1	0.0930233	9.45539	9.50291	4.76176	7.26126	9.47822	11.3167	10.2076	8.28113	6.82228	8.62456	7.69807	9.12331	10.214	8.34698	11.9123	7.38307	10.3418	9.11581	1.83586	7.49457	8.7803	6.27913	6.92581	7.1352	5.53728	6.81073	3.48503	5.636	9.13984	7.66895	8.10815	7.64403	5.67291	8.13013	8.00283
G1	ISB003	Nonresponder	2.77778	0.486486	9.73096	9.34469	5.58182	8.01737	9.81777	11.5712	11.0507	8.40695	7.61876	10.0396	8.83629	10.3435	9.75486	9.61846	11.5953	8.23911	11.2844	10.6484	0	8.17243	10.5339	7.14102	7.74973	8.28121	5.96012	7.6287	0	6.72787	9.34469	7.96927	8.49394	8.49394	6.10637	9.8055	9.34646
G1	ISB003	Nonresponder	0	0.0649351	9.71776	9.43736	4.37422	7.37144	9.45982	11.646	9.93028	8.20419	6.519	8.06428	6.50843	8.99374	10.3091	8.33378	12.1445	7.49363	10.6255	8.78381	0	7.42807	9.12537	6.09304	7.00797	7.62709	5.49412	7.3936	3.10798	5.6308	9.29937	8.3372	8.25547	8.1398	6.04356	8.45609	8.14395
G1	ISB003	Nonresponder	1.89333	0.630252	9.68485	9.04058	4.84045	7.63446	9.9952	10.8657	10.8037	9.71348	8.82569	9.97587	6.94369	10.7203	9.52193	9.40602	10.7341	7.55145	11.64	10.3799	0	7.70759	10.3334	7.69159	7.25359	6.4803	5.68766	7.66251	0	6.36571	8.99152	7.46318	7.20525	8.25866	5.68766	9.83672	8.61759
G1	ISB003	Nonresponder	0.727273	0.0740741	9.81734	9.24239	4.19774	7.27173	9.39746	11.6058	9.90576	8.17292	6.87825	8.51278	6.57667	9.05878	10.4609	7.97037	12.2874	7.24803	10.547	9.54704	0	7.28594	9.00943	6.23133	6.77685	7.75857	5.27676	8.19332	4.80982	5.54382	9.24076	8.09663	8.13523	8.08054	5.67411	8.56195	8.05173
G1	ISB003	Nonresponder	1	0.15534	10.4687	9.29772	4.41815	7.41341	9.68675	11.4386	10.9029	6.85425	7.54686	7.04595	8.53604	9.29144	10.0665	7.37991	12.3624	7.20675	10.9669	7.64082	0	7.30322	9.52675	5.5087	6.67021	7.38839	5.32718	8.73692	4.09736	5.82268	9.25858	7.83861	8.79512	9.32488	5.73838	9.59255	8.03069
G1	ISB003	Nonresponder	0.285714	0.00427873	9.60002	7.27403	4.37509	5.83228	8.20818	10.8398	9.0232	0	5.46528	4.98397	6.23994	7.176	9.10204	5.9531	12.0242	6.16194	8.93462	5.24162	3.2867	6.60087	6.51786	5.25408	6.22365	6.12183	5.25871	8.41538	3.94392	4.35248	8.61717	6.94532	8.30033	7.93279	4.92769	7.35879	7.58678
G1	ISB003	Nonresponder	0.338462	0.0322101	10.1523	7.79936	4.6973	6.17587	8.19204	11.0795	8.54341	2.44035	5.59521	5.32354	6.84841	6.83138	8.15427	6.09526	12.4351	6.7947	8.4714	5.48721	1.86137	6.87522	7.36489	5.38942	6.42583	7.02705	5.35702	8.37098	3.01563	4.97379	9.19489	6.71326	8.11699	7.70255	4.88692	7.9663	7.63325
G1	ISB003	Nonresponder	2.78528	0.624521	9.89217	8.24196	4.63573	8.00731	9.88017	10.454	10.856	6.82183	9.80545	10.9812	6.32238	10.6088	9.54165	9.20468	10.6085	8.50568	10.3748	10.1549	0	7.65713	10.5863	8.15979	8.91505	8.51209	7.62664	7.55681	0	6.33452	9.61133	5.86558	7.17619	9.07266	6.40822	10.4203	8.91383
G1	ISB003	Nonresponder	0.875	0.031746	9.92107	8.49444	4.60596	6.77086	8.66748	10.7916	9.70654	4.35749	5.80705	7.52912	5.73857	7.93342	10.0473	6.51309	12.0049	6.80651	9.32019	7.48762	0	6.84534	8.23887	5.62119	7.39567	8.00068	5.45344	8.56114	4.26522	5.31461	8.84177	6.22386	8.07318	8.41324	5.37375	8.68159	7.93293
G3	ISB004	Nonresponder	1.84615	0.42623	7.7824	8.80564	3.97093	6.4765	9.27207	10.4604	7.24597	8.79308	6.58277	9.27598	7.81932	8.0879	9.49897	7.49631	10.7278	6.48712	9.05066	9.83713	2.43421	6.66123	6.81329	6.27617	6.12124	5.91	4.68709	4.3918	2.90934	5.32626	8.34329	4.5503	7.69161	6.56826	5.35943	7.32672	8.32496
G3	ISB004	Nonresponder	0.3125	0.0981595	8.02753	9.43383	3.8329	6.19915	9.76833	11.1602	8.77244	8.80401	5.25745	7.02171	5.5227	7.48174	10.505	6.36771	11.4211	6.55224	9.51788	7.34653	2.11502	5.99629	7.24259	5.10163	5.39884	5.3516	4.43204	4.57702	4.64932	4.79208	8.75236	5.2344	8.36036	6.94326	5.97429	6.74296	8.17747
G3	ISB004	Nonresponder	3.12329	0.613445	7.98847	9.92047	3.6356	6.80639	10.3959	10.1843	11.4096	10.7546	7.04374	9.65132	9.02954	9.31903	9.60981	8.31263	10.2569	6.84644	11.4035	10.1796	1.62978	6.87228	8.87459	6.08676	5.80911	5.55865	4.46772	5.00193	4.88498	5.49332	8.9755	5.45898	7.33657	6.51301	5.34825	8.27048	9.18451
G3	ISB004	Nonresponder	2.54545	0.354839	8.26478	9.19862	5.05649	7.18437	10.4672	10.9408	8.65517	10.4887	6.94819	9.7364	8.77193	9.63059	9.62488	8.13638	10.8639	7.2603	9.88379	9.0636	0	6.70425	7.92215	6.56786	6.49198	2.90896	5.25601	5.05649	4.807	5.90015	8.69659	5.99088	7.77328	6.99693	5.90015	8.38254	7.94083
G3	ISB004	Nonresponder	0	0.0060241	8.23289	8.83641	3.2132	6.00782	9.89983	11.2006	8.95968	8.91528	5.74031	6.50585	6.95729	7.24473	10.6817	6.41247	11.6584	6.6899	9.02543	5.92635	0	6.16162	7.85003	5.29743	5.79017	4.16857	4.56886	5.05037	4.91412	5.14742	8.82127	5.83765	7.60346	6.91081	5.87184	6.85371	7.5814
G3	ISB004	Nonresponder	0.8	0.0332779	8.02557	8.78234	3.99618	5.92311	9.74736	11.2101	9.07535	8.42662	5.50019	5.03829	5.92621	6.67528	10.6918	5.78685	11.7977	6.54234	9.14339	4.83906	0.770412	5.98922	7.83371	4.64726	5.5908	2.70323	4.72227	4.82983	4.88397	4.99993	8.87187	5.23573	7.85554	6.59607	5.7904	6.39094	7.96171
G3	ISB004	Nonresponder	2.28571	0.875	8.29504	9.39712	0	6.55065	10.0343	11.6355	9.98527	9.26566	6.11422	5.08214	8.16724	7.92541	10.8448	6.04768	11.5873	6.80626	10.4304	3.40494	0	6.31741	8.04432	6.01267	5.16863	3.40494	4.08134	5.45489	4.48116	4.6337	8.98624	5.62607	8.62884	7.08558	6.31741	7.44929	8.2428
G3	ISB004	Nonresponder	2.17647	0.264591	8.37566	9.16534	0	6.57993	10.6182	10.2735	8.22618	10.6974	6.99329	8.96658	8.24752	9.51059	9.08504	7.57138	9.19586	6.85884	9.72041	9.41184	0	7.22656	6.72546	5.95044	5.10136	6.30476	0	0	4.11841	2.9517	8.52024	6.20409	5.60975	7.22069	4.83591	8.19995	8.21479
G3	ISB004	Nonresponder	0	0.00436681	8.2337	8.81814	3.02206	5.99667	9.79257	10.7529	7.83027	8.53403	6.05943	6.39044	5.80835	7.28852	10.5559	5.76847	10.9002	6.59339	8.27204	6.73916	0	6.46209	6.30854	4.8049	5.12983	4.69213	4.01987	4.82601	5.28643	4.60487	8.43561	6.40347	6.62671	7.05504	6.1606	6.66229	7.22989
G3	ISB004	Nonresponder	1.08434	0.193023	8.41085	9.95879	4.07867	6.51227	10.4285	11.2831	8.04209	8.78478	6.20265	8.43392	6.35356	7.98824	10.9448	7.56709	11.2931	6.73632	9.3406	9.062	0	6.50009	6.64125	6.33567	6.00996	7.1986	4.93106	4.72791	4.44914	5.35117	8.95943	5.56755	7.72919	7.57861	6.47528	6.92628	7.99924
G3	ISB004	Nonresponder	2.48276	0.273585	8.13286	9.27353	4.03517	6.40469	9.92872	11.0838	9.21408	9.5249	7.42577	7.10312	9.00743	8.7342	10.1245	6.74853	10.8249	6.51477	9.76699	7.44759	0	6.11551	8.50091	5.09959	5.09959	5.69468	4.45645	4.45645	3.81644	5.09959	8.46878	4.65108	7.05315	7.55591	6.27401	7.82587	8.00294
G3	ISB004	Nonresponder	0	0	8.13348	8.93031	3.74196	6.01295	9.35498	11.4655	7.52071	7.62244	5.42712	5.08515	6.36586	6.37992	10.9192	5.62369	11.6169	6.60412	7.97817	5.49702	0	6.04273	6.90944	5.20507	5.7752	6.26148	3.92032	4.13949	4.68277	5.00562	8.74725	4.5174	7.67733	7.19378	6.32982	6.17963	7.54713
G4	ISB005	Nonresponder	2.99213	0.661458	9.59611	8.39909	4.56901	8.51298	9.76897	10.9079	9.91957	4.94522	9.40407	11.3935	6.35209	10.3782	9.54437	9.32282	11.295	8.23612	9.88838	11.391	0	7.83758	10.0364	8.37229	8.01013	8.83753	6.79055	8.53052	0	6.66774	9.39373	6.69535	6.70439	8.2458	6.09025	9.98053	8.94936
G4	ISB005	Nonresponder	1.09333	0.133215	10.0812	9.23562	4.95582	7.47977	8.60113	11.7319	8.58398	3.9023	5.49544	8.32332	7.95819	7.73976	10.1983	6.78376	12.2566	7.85786	8.81426	8.87671	0	6.86292	7.67362	5.77114	6.95958	8.23967	5.13161	9.65096	0	5.71777	9.52432	7.53875	7.21928	8.45359	6.27882	8.75462	8.44906
G4	ISB005	Nonresponder	2.42857	0.724138	9.42702	8.26652	5.35568	8.02855	9.24101	11.0082	9.60727	5.35568	8.02855	10.4313	6.09081	9.80957	9.38447	8.46265	11.1863	8.20035	9.69127	10.2122	3.67195	7.31043	9.70888	7.85128	7.73261	8.92189	6.35599	8.68007	0	6.59201	9.19732	6.35599	7.08103	8.27632	6.13328	9.62894	8.59159
G4	ISB005	Nonresponder	0.555556	0.109091	10.3103	9.44682	5.33825	7.57545	8.65829	11.9224	8.35139	4.68593	4.89772	6.54623	6.81782	7.5975	10.2492	6.44591	12.3691	7.89686	9.09216	6.97779	0	6.75429	7.65968	5.36253	7.02438	8.2431	5.35047	10.0707	0	5.72973	9.62548	7.93603	7.77995	8.72778	6.52019	8.78378	8.55053
G4	ISB005	Nonresponder	0.696429	0.135922	10.6676	9.6064	5.53425	7.61887	8.64583	12.1491	8.12328	4.29587	5.27215	6.34708	7.62573	8.02206	10.5363	6.31169	12.9872	7.74579	9.2195	7.05962	0	7.33116	7.16158	5.62247	7.21193	8.2349	5.50144	9.31793	0	5.50619	9.91935	8.37887	8.0884	9.48179	6.52638	9.57463	9.20117
G4	ISB005	Nonresponder	0.536585	0.112175	10.469	9.37118	5.34997	7.6363	8.35565	12.1346	7.78952	4.32886	5.49323	6.36929	6.89934	7.67759	10.4543	6.08147	12.9177	7.72992	8.86292	7.06051	0	7.13677	6.9998	5.36175	7.23588	7.85694	5.3199	9.61456	2.50378	5.48291	9.94152	8.94964	7.78226	9.40399	7.16707	9.23079	8.77762
G4	ISB005	Nonresponder	0.347826	0.0646067	10.4228	9.47234	5.69803	7.5147	8.48204	12.3504	7.82158	4.984	5.23243	6.04464	6.19784	7.62981	10.7369	6.17202	13.3138	8.00956	8.96441	6.60989	0	6.99048	6.98386	5.59037	7.07728	7.98181	5.81677	9.22166	0	5.69803	10.1755	8.2197	7.64706	9.23293	6.42784	9.06436	8.85718
G4	ISB005	Nonresponder	0.842975	0.144391	8.91429	9.3591	5.06504	6.96216	8.03703	11.8248	9.56412	4.65601	4.56064	6.26593	6.1367	7.25061	10.3346	7.20821	13.175	7.83884	8.77094	6.69341	0	6.89553	7.48383	5.38908	6.79601	7.23079	5.31345	8.56498	3.35511	5.83274	10.0177	5.71025	9.33009	7.05445	5.66339	7.91895	8.82912
G4	ISB005	Nonresponder	1.42029	0.271654	9.85029	9.57289	4.92027	7.16095	8.63955	12.1721	8.51193	4.60929	4.83253	6.2438	7.13378	7.71861	10.7028	7.37382	12.8362	8.13794	8.99347	7.21318	0	7.01327	7.15034	5.45686	7.04843	7.57694	5.65472	7.20466	0	5.94518	10.0721	6.54663	8.38275	8.20848	6.46696	8.79212	9.17366
G4	ISB005	Nonresponder	0.75	0.32	10.4328	9.12619	5.27801	8.15559	8.90307	11.8446	9.03753	5.4109	5.63315	9.05395	7.85997	8.7952	10.0604	7.13444	12.2339	8.28306	10.0711	8.9831	0	7.38805	8.72078	6.93887	7.85997	7.75823	5.89469	8.81607	0	6.21935	9.64241	8.07223	8.4148	9.53966	6.62415	10.0816	9.21596
G4	ISB005	Nonresponder	0.4	0.0862069	10.3915	9.20838	4.97287	7.66488	8.51738	11.6812	8.69007	3.95564	4.81988	7.31114	6.26061	7.63562	10.1291	5.96702	12.2136	7.77833	9.03263	8.56538	0	7.0099	7.4691	5.8561	7.29736	7.41507	5.37603	8.80399	0	5.66255	9.4245	8.43188	8.06376	9.38313	6.2001	8.94306	8.6424
G4	ISB005	Nonresponder	0.285714	0.0586592	10.3683	9.52078	5.39046	7.49094	8.51526	12.4793	7.81787	5.02955	4.71612	5.92514	6.58251	7.373	10.8135	6.22893	13.3206	8.05585	8.69734	6.57812	0	6.94576	7.25728	5.55013	6.8764	7.68166	5.53775	9.87083	0	5.66611	10.2229	9.04248	7.56083	9.43889	7.77627	9.24839	8.77802
G5	ISB006	Responder	3.1635	0.592342	10.7523	9.76109	5.85356	8.60989	10.8689	11.9721	11.2978	6.31799	5.51584	10.143	9.25298	10.0921	9.43561	8.98604	13.0531	8.08608	11.3805	10.3384	3.93057	8.8879	11.0674	6.96804	10.0577	9.36223	7.01958	9.14107	3.25687	6.84301	10.6378	8.81029	8.81802	11.0444	6.75002	10.705	9.17094
G5	ISB006	Responder	0.636364	0.273292	10.5536	9.55266	5.88737	7.83255	10.0429	12.7265	9.51446	5.53106	1.64007	8.39587	10.0762	8.80235	9.46754	7.35334	13.6877	7.72842	10.058	8.69736	3.70075	8.74612	9.02522	5.89883	7.16179	6.89773	5.53926	9.41069	4.97236	6.09015	10.1618	8.53084	9.35366	10.2967	6.81004	9.11849	8.03815
G5	ISB006	Responder	3.40741	0.495413	10.1954	9.64854	5.78134	8.3957	10.4415	12.3306	9.67534	5.75788	4.85806	10.0905	10.588	9.76427	10.275	8.8862	13.5133	7.73122	10.3221	10.4037	2.7746	8.96607	11.2235	6.98778	9.06294	8.26147	6.26744	8.94767	5.11412	6.70962	10.063	8.75772	8.85881	10.3104	7.11161	10.3692	8.53492
G5	ISB006	Responder	1.5	0.149533	9.81397	9.39108	5.29869	7.65904	9.76782	12.4699	8.69979	5.85616	0	7.97308	9.75882	8.87037	10.4807	6.83009	13.3719	7.4259	9.96622	8.14797	4.27802	7.93818	9.65638	5.18596	6.98628	7.77004	5.60275	8.59102	4.96421	5.67847	9.73344	8.36196	8.62095	9.69653	6.3071	9.65365	8.12719
G5	ISB006	Responder	3.625	0.457143	10.8445	9.92936	6.08287	8.98579	11.1583	12.6059	10.902	7.50022	6.26481	10.3674	10.7859	10.697	10.0254	9.48629	13.6148	8.3632	11.5503	10.414	0	9.03561	11.7698	7.81559	10.0509	6.41869	6.31878	9.61677	5.16999	7.26505	10.6622	8.84495	9.46392	11.1809	6.83934	10.6387	9.14096
G5	ISB006	Responder	0.434783	0.0674487	11.171	9.31753	5.90326	7.66374	9.38585	12.5011	8.96909	0	3.06766	6.12388	9.2892	8.24063	8.59926	6.48543	13.2549	7.69384	9.10086	6.04138	4.55408	8.40419	8.54025	5.06831	6.88238	6.29566	5.39535	9.1983	5.02172	5.91309	10.1105	8.9271	9.86863	10.4719	5.82454	8.90739	7.90807
G5	ISB006	Responder	2.65517	0.504348	10.7194	9.68659	5.91472	8.25636	10.8071	12.1873	10.5888	4.88657	4.67704	9.49278	10.2385	9.89127	9.83521	8.49525	13.1181	7.81881	11.0319	9.78644	3.80294	9.23824	10.5375	7.2819	10.1576	8.72219	5.76943	8.74339	5.24098	6.57207	10.3042	8.69216	9.40139	11.0032	6.279	10.3297	8.73032
G5	ISB006	Responder	0.285714	0.0169082	11.1064	9.55429	5.96461	7.81554	10.1253	12.6078	8.76483	3.09367	2.71062	7.09311	10.5611	8.59697	9.3078	6.64437	13.6579	7.67706	9.53283	7.39458	4.32906	8.33858	8.77428	5.14635	7.00369	7.12937	5.57236	9.28851	4.35943	6.01156	10.1563	8.67347	9.74889	10.5232	5.95252	9.12833	8.24173
G5	ISB006	Responder	2.46512	0.37069	11.1446	10.032	6.16555	8.5787	10.6806	12.4611	10.4894	5.63481	6.21197	10.5337	10.1998	9.79144	9.42589	8.77391	13.4989	8.14529	10.906	10.8421	3.98499	8.97794	10.4587	7.26276	8.71874	8.31767	6.36584	9.27104	4.23216	6.94126	10.2499	8.79697	9.80151	10.9822	7.0774	10.3893	9.10381
G5	ISB006	Responder	1.33333	0.0648148	10.2479	9.74264	5.29351	7.81949	10.1071	12.6505	10.3902	5.93725	2.95425	7.3322	10.1942	9.00639	10.993	6.88661	13.0843	7.42311	10.7245	7.95022	2.57451	7.75405	9.49552	4.70161	6.68364	6.73538	5.07919	8.82245	5.07919	5.64153	9.53675	8.51284	8.65699	10.119	7.28898	9.37539	8.08656
G6	ISB007	Nonresponder	2.16049	0.412214	10.5069	8.56013	5.94808	8.29685	10.3718	11.5336	10.1823	9.21608	7.79037	10.8222	8.19141	10.0474	11.2214	9.2567	12.2544	7.78877	10.9923	11.6337	4.99976	9.32883	9.4879	7.62689	8.80622	7.48284	6.26629	7.69092	6.02128	7.14769	9.87166	8.56937	9.57642	10.3098	6.6475	9.57035	8.29975
G6	ISB007	Nonresponder	0.777778	0.0594059	10.3216	8.20357	5.67826	7.61501	9.63115	11.7674	8.51008	8.22271	4.57409	8.27985	8.39218	8.9345	11.2815	7.34518	12.7746	7.20622	10.1078	8.73041	4.98234	8.1226	8.1981	5.96199	6.92947	4.93141	5.57397	7.60605	6.27549	6.08465	9.63103	8.45151	9.85366	9.57128	6.40323	8.65887	7.92158
G6	ISB007	Nonresponder	1.32653	0.388889	10.2065	8.73124	5.59654	7.99452	9.63605	11.4421	8.66386	9.48172	7.18113	10.325	9.2083	9.83351	10.9879	8.49536	11.202	7.41138	10.9005	11.2515	4.76464	8.71706	8.50752	7.01905	6.95589	6.85479	5.99012	7.16407	5.97719	6.49393	9.09694	8.63782	9.61505	9.93386	6.58533	9.52896	8.54414
G6	ISB007	Nonresponder	2.76923	0.312	9.28494	9.48858	5.70466	7.74435	9.41946	11.0372	9.38236	7.70964	0	5.65078	7.77789	8.19089	10.9101	9.1778	11.5984	9.44719	10.827	5.56409	0	8.43557	8.66378	5.70466	8.01731	5.87322	6.19292	7.53234	6.93991	6.1602	9.50161	7.95849	8.42007	9.27539	6.81842	9.50043	8.73213
G6	ISB007	Nonresponder	0	0.0113636	9.80525	9.64917	5.16852	7.36067	9.35947	11.5684	9.69547	7.53047	0	5.67706	8.08762	7.99391	11.0581	8.23692	11.8504	8.32712	11.2002	5.57208	0	9.02978	8.8487	5.62595	7.4147	5.35678	5.67706	7.82289	9.0791	5.85881	9.27446	8.30577	9.39276	9.65338	6.42902	8.5202	7.90133
G6	ISB007	Nonresponder	0.896552	0.0751295	9.7115	9.22542	5.28938	7.03961	9.15521	10.6344	10.8389	6.96237	0	7.53299	7.46531	8.76295	10.6945	7.30654	11.2886	7.14297	11.6267	8.25192	4.51876	8.31856	9.57759	5.15087	6.70383	2.93119	5.44565	7.45738	6.72536	5.72585	8.854	8.5518	8.45001	9.82223	6.18655	8.63511	7.94564
G6	ISB007	Nonresponder	0.125	0.0608365	10.203	9.15362	5.38419	7.40458	9.27677	11.6027	7.53513	10.0008	3.77533	7.74491	8.18341	9.29652	11.0716	7.13166	11.1134	6.57599	10.4306	8.89314	4.93567	7.68531	7.87818	5.4105	6.26019	6.3961	5.5249	7.10604	6.57419	5.38122	8.71472	9.04151	9.64317	9.84764	6.55048	9.03461	8.48907
G6	ISB007	Nonresponder	2	0.453333	10.4497	8.8891	4.9505	8.04539	9.94264	10.5434	7.93062	9.1215	5.9629	10.5366	8.55132	10.6958	9.83821	8.71293	9.20036	7.44348	11.6686	11.4062	5.48165	8.85438	8.21747	6.73634	6.85617	5.29327	5.48165	7.41409	5.72437	5.9839	8.97724	6.93946	8.51561	10.3653	5.8267	9.85263	7.68659
G6	ISB007	Nonresponder	0	0.0833333	10.8275	9.48111	5.57948	7.7147	10.3202	11.1084	8.55742	9.52455	0	9.26723	9.2181	11.0858	10.5733	8.23317	9.75878	7.43419	12.646	9.72133	5.41311	7.94318	7.67465	5.86622	6.98197	5.00987	5.4717	7.15466	6.10403	6.1769	9.48933	7.77902	8.98891	10.8164	6.55795	9.92883	7.94077
G6	ISB007	Nonresponder	1.24444	0.188285	10.7056	9.07689	5.7186	7.61413	9.9492	10.9367	8.72259	9.41028	4.39987	9.39944	7.97641	10.7927	10.2144	8.50231	10.2786	7.41186	12.263	9.70792	5.15242	7.88026	8.21395	6.27509	6.98268	7.28737	6.11088	7.31208	6.80494	6.28195	9.11742	7.77694	9.02545	10.6121	6.33843	9.6459	9.37664
G6	ISB007	Nonresponder	2.50746	0.496296	10.2738	8.81386	5.43714	8.05236	9.47652	11.2051	7.35889	8.19003	5.26445	10.268	9.26592	10.2662	10.4205	8.54589	10.1157	7.14871	10.6725	10.8731	3.37912	8.35769	8.16961	6.76098	6.80681	7.34721	5.42829	7.21638	5.17696	6.38041	8.62383	7.64221	8.98318	10.2169	6.34194	9.80708	7.63636
G6	ISB007	Nonresponder	0	0.0240964	9.46668	9.09127	4.87734	6.49535	9.31322	10.2532	10.6764	7.81454	2.27062	7.31688	7.17008	8.40019	10.5333	7.42895	9.83238	6.66396	11.8291	7.93275	4.80099	8.29649	9.26533	5.01451	6.63523	6.61733	5.82531	6.52125	5.91255	4.94827	8.74198	7.75389	7.9728	9.05293	6.05807	7.87941	7.04532
G6	ISB007	Nonresponder	1.61644	0.300412	10.457	9.30637	5.52131	7.83809	10.0088	10.7191	10.1329	8.40529	4.92109	10.1095	8.01676	10.9086	10.0259	8.59818	9.13401	7.30713	11.7122	11.0371	5.22455	8.42596	7.78127	6.74638	6.85869	6.98517	6.16045	7.24107	7.18812	6.2656	9.23021	6.61204	7.86534	10.4504	6.4476	9.07143	7.78613
G6	ISB007	Nonresponder	0.405405	0.0618212	10.3559	8.52786	5.52114	7.27812	9.13828	11.712	8.1249	6.74596	0	5.74689	7.71317	7.78251	10.3908	6.53749	12.4061	7.27179	9.47925	5.52842	4.42078	7.78327	7.40946	4.79994	6.89707	6.04969	5.60517	7.91071	4.66616	5.77938	9.12591	8.75841	9.1331	9.98718	6.60644	7.90264	7.66183
G6	ISB007	Nonresponder	0.565217	0.0632737	10.3125	9.11662	5.47375	7.48121	9.63412	11.7669	8.31688	9.19005	4.14183	7.53393	9.16395	9.6726	11.1653	7.20646	11.4431	6.94249	11.1257	7.64546	5.09824	7.59165	7.97494	5.33462	6.43512	5.61918	5.63063	7.89274	7.56978	5.63913	9.04825	8.93698	9.69353	9.85825	6.55949	9.35707	7.99762
G6	ISB007	Nonresponder	0.0540541	0.0775681	10.2783	9.00425	5.42582	7.26988	9.248	11.8333	7.37614	6.28632	2.64134	6.86864	8.45709	7.851	10.9879	6.78067	11.7839	7.43443	9.7503	7.25486	4.77312	8.4151	7.04155	5.33136	7.04399	5.97116	5.62233	7.66991	6.19758	5.87134	9.14159	9.01766	9.80241	9.73307	6.60678	8.34904	7.72485
G7	ISB008	Nonresponder	2.48276	0.552381	10.6139	9.80106	5.5133	8.37526	10.2137	11.4182	8.36092	8.4686	6.20443	10.3293	8.45227	10.1591	9.4018	8.67833	10.8966	8.27623	10.5709	10.378	0	8.78183	10.8148	6.96445	8.21758	8.15528	6.01626	8.73948	2.79945	6.66977	8.97415	6.56672	8.57459	10.3341	6.46393	10.701	9.35081
G7	ISB008	Nonresponder	0	0.027027	10.5929	10.4281	5.79873	8.26073	9.76111	11.9417	7.52056	7.63742	0	7.82824	7.6545	8.93038	10.5631	7.03684	10.9339	7.86459	9.70036	8.82472	0	7.95134	8.95005	5.60831	7.64429	8.40822	5.95863	8.5025	5.43715	5.90162	8.88984	6.54321	8.14736	9.93542	6.93784	10.1057	7.85909
G7	ISB008	Nonresponder	1.80392	0.607143	10.2652	9.19528	5.29899	8.34057	9.89342	10.8798	8.08357	8.46743	7.79204	10.3449	7.8827	9.86358	9.1945	8.46743	10.0032	7.91118	10.2313	10.7817	0	9.04179	10.0637	6.68153	7.97377	8.08593	5.84545	8.00237	3.4543	6.25731	8.69791	6.09858	7.98165	9.96145	6.35511	10.4749	8.58286
G7	ISB008	Nonresponder	1	0.0810811	11.2182	10.2236	6.2161	8.55224	10.2735	12.6112	7.16266	7.84764	0	8.74477	8.3378	9.32681	11.1765	7.23727	12.4242	8.21314	9.96318	9.24239	3.43349	8.64613	9.16807	6.19593	8.06758	9.86533	6.41459	9.24626	5.88837	6.60749	9.61269	7.28637	9.04625	10.512	7.34615	10.2753	8.08928
G7	ISB008	Nonresponder	2	0.408654	10.3517	9.63828	5.0859	7.11547	10.1247	10.808	6.69369	9.62435	3.28659	7.14602	7.35944	9.92411	10.7004	8.00746	11.4321	7.19451	11.2728	7.14041	3.62187	7.17499	8.1589	4.97573	6.65671	6.62305	5.48379	7.23692	5.21935	5.48009	8.70986	5.30671	8.33335	9.55182	6.43389	9.63614	7.3757
G7	ISB008	Nonresponder	2.62069	0.517857	10.4651	10.0469	5.97883	8.32557	10.4339	11.1615	9.34481	9.39114	8.04576	10.0918	9.10976	10.4557	10.4456	9.28848	10.9642	8.09621	11.0612	10.2459	0	8.70933	10.0671	6.48207	7.79808	9.00995	7.092	7.52892	0	6.53969	9.10904	5.30439	8.7653	9.82789	6.63742	10.6964	8.88485
G7	ISB008	Nonresponder	1.93007	0.344578	10.6046	9.99819	5.76947	7.913	10.2883	11.577	8.24136	9.3531	0	8.53534	7.72667	10.0202	10.7685	8.52339	11.949	7.86307	10.8862	8.76677	0	8.06241	9.47981	5.5695	7.5015	8.35058	5.96751	7.5561	5.12362	6.26993	9.09378	4.84271	9.0149	9.84034	6.66556	10.6501	9.44694
G7	ISB008	Nonresponder	0.555556	0.0179283	10.9821	9.26171	5.79707	7.87829	10.7321	11.7996	8.71268	6.19855	2.61488	6.64474	8.40906	8.10842	10.3407	6.66108	13.2144	7.90164	8.86491	6.90446	4.67466	7.92163	7.68371	5.03036	7.16464	8.40362	5.92465	8.90932	4.76165	6.19855	10.1378	7.05146	8.7106	9.86313	6.1352	8.98021	8.46746
G7	ISB008	Nonresponder	0.05	0.0394672	11.0919	10.0445	5.88705	8.04265	8.98605	11.7474	6.22981	0	0	5.20305	8.08537	6.43673	10.1294	5.96713	12.1073	7.80004	7.84901	5.63079	2.43352	7.93842	7.58161	4.68634	7.26482	9.16679	5.65332	8.41497	5.19347	5.9155	9.10634	6.80168	7.91718	9.98842	6.77762	8.09546	5.7331
G7	ISB008	Nonresponder	0.322581	0.0408432	10.7789	9.8762	5.74924	7.85692	9.90712	11.563	7.82106	7.5795	0	5.60981	8.1669	8.54844	10.8801	6.37498	12.1294	7.57998	9.54371	5.29697	3.4248	7.7761	7.30503	4.52187	7.08065	8.55597	5.63334	7.50057	5.60981	5.76392	8.96434	6.59048	7.67705	9.91348	6.90705	9.20285	7.93967
G8	ISB009	Nonresponder	1.65517	0.268519	9.3923	10.335	4.49813	6.2381	9.26616	10.9556	7.27188	7.15755	3.81605	5.27483	7.60649	7.28719	10.6617	7.30228	10.7613	6.80921	9.04619	5.2163	3.35917	7.32448	6.64291	4.5581	6.24889	4.61468	5.70667	8.40666	4.85765	5.6497	8.46098	9.19149	4.89988	7.23653	5.62997	7.71868	5.01684
G8	ISB009	Nonresponder	0.6	0.0884956	10.1173	10.1426	5.52354	6.30982	9.46535	11.5952	6.75285	7.43705	3.38495	5.99204	8.04216	7.29759	10.5754	6.57076	12.6804	7.00852	8.17908	5.60546	2.72512	7.638	6.95558	5.7052	6.69282	5.93713	6.66595	9.19919	5.10577	5.89876	9.34391	9.56116	6.33541	7.67839	6.57076	7.56313	5.75156
G8	ISB009	Nonresponder	2.33333	0.333333	9.95592	10.2825	5.23668	6.627	9.68275	11.6844	6.78892	7.16877	3.22425	7.30742	8.92358	7.82844	10.9987	7.70044	12.1409	7.90697	8.28529	7.06607	4.44818	7.12604	7.52474	6.09008	6.64285	6.31004	6.73302	8.94897	3.61636	6.46236	9.38728	9.77709	6.52621	8.03013	6.56944	8.4123	6.32094
G8	ISB009	Nonresponder	0.909091	0.114583	10.0591	10.354	5.57109	6.93434	9.49721	11.8461	6.44433	7.26176	3.0882	6.20058	8.43425	7.47293	10.9584	6.82113	12.8568	7.39244	8.27824	5.64777	4.23479	7.26908	7.4116	5.92062	6.89801	6.40184	6.71905	9.08962	4.15595	6.32049	9.70378	9.94685	6.59826	8.13712	6.65375	8.26351	5.66605
G8	ISB009	Nonresponder	1.81818	0.423077	9.57073	9.70311	4.88234	6.79766	9.5523	11.1276	7.62676	7.7084	4.19675	7.97367	8.22491	8.44448	10.3193	7.49025	10.4836	7.66841	8.68157	6.34283	0	7.66841	8.01056	7.31775	6.69513	5.28528	6.82174	8.24229	4.48066	6.45185	8.58849	8.83886	6.69513	8.36132	7.0157	9.04924	6.45185
G8	ISB009	Nonresponder	1.5	0.173913	9.91414	9.81717	5.87478	7.05553	9.54901	11.5742	6.82044	7.74015	5.01364	6.33051	8.1905	8.04584	10.7228	7.19096	11.7204	7.81828	8.61469	5.76389	4.72817	7.78776	7.63754	6.26164	6.98889	6.53989	6.36324	8.4492	5.23545	6.59246	9.04574	9.25198	6.66647	8.59759	6.9175	8.71765	6.021
G8	ISB009	Nonresponder	1.72727	0.213592	8.91174	9.32134	4.70634	6.43053	9.37111	10.7217	6.73966	7.14473	0	7.308	7.58814	7.91048	10.3668	7.13605	9.98051	6.64447	7.89017	6.60815	4.35353	7.20353	7.36512	5.87872	5.73013	4.65552	5.99448	7.91249	2.85916	5.51223	8.1664	8.64868	5.31736	7.70833	6.25732	7.66042	5.48985
G8	ISB009	Nonresponder	0	0.0277778	9.07384	9.51466	5.13657	6.398	8.92867	10.85	6.44793	6.34545	2.79579	4.97331	7.30126	6.82264	9.97848	6.43978	11.1309	7.08174	7.67963	1.81241	3.60756	8.0975	6.47988	5.37647	5.79609	5.04184	5.89959	8.22336	4.47879	5.62675	8.18695	8.82574	5.16625	7.36813	5.95425	7.07742	5.07442
G8	ISB009	Nonresponder	1.38261	0.142768	8.68515	8.84259	4.31706	5.54537	8.17386	10.2796	6.19043	5.86433	0	5.09673	7.20861	6.32143	9.25408	5.51978	10.5353	5.60064	6.94988	4.43875	3.44409	6.10669	6.04254	4.64117	5.25635	4.79283	5.64304	8.07236	3.78983	4.94484	7.737	8.65981	5.24363	7.0238	5.34311	6.76526	4.75179
G8	ISB009	Nonresponder	1.89147	0.20283	8.76482	8.98282	3.91831	5.59741	8.35862	10.6685	5.79628	5.71012	0	4.92481	7.556	6.23857	10.0187	5.73609	11.5408	6.13912	7.2836	4.42283	3.17747	6.03069	6.27069	4.58455	5.45262	4.75659	5.7266	7.61478	0	5.08441	8.39185	8.69567	5.15437	7.07537	5.42354	7.06436	5.51509
G8	ISB009	Nonresponder	0.352941	0.0277325	8.74095	8.99549	4.68314	6.36098	8.76637	11.575	6.16855	5.92232	0	5.9161	7.89956	6.75446	9.99498	6.734	12.8109	7.36984	7.06223	5.17945	3.37996	6.63564	6.7585	5.38767	6.42491	3.68364	6.43238	6.38567	5.97371	5.99557	9.75983	5.48832	5.78806	6.61335	5.89719	6.92413	5.99845
G8	ISB009	Nonresponder	1	0.121029	10.1185	9.6961	5.20502	6.7871	9.27696	11.8991	6.41249	6.32055	0	6.40911	8.17747	7.18206	10.7517	6.83804	13.3956	7.60512	7.92818	5.78785	4.44753	7.07566	7.39103	5.74267	6.84464	5.16466	6.82583	8.25907	3.7172	6.14927	10.1281	9.59172	5.16466	7.92632	6.21518	7.97281	6.59567
G9	ISB010	Responder	1.53846	0.0970149	7.9298	8.73139	2.0501	6.69936	8.93815	10.7266	9.47589	8.70436	5.67693	8.14818	7.49259	8.16987	10.7799	7.43834	10.661	6.35434	9.7764	7.99166	3.82151	6.38449	8.06917	5.01004	5.83522	3.28545	4.95433	6.6339	8.5363	5.65822	8.17217	4.37596	7.82079	7.00573	5.66762	6.57902	6.01243
G9	ISB010	Responder	0	0	8.12626	8.70859	4.95893	6.68269	8.94768	11.5084	8.12666	7.28795	3.17388	5.79404	8.10411	7.23693	11.5846	6.51801	11.3874	6.49994	8.41785	5.60492	4.28213	6.5551	7.36843	5.55408	6.05602	3.22871	5.846	6.42423	8.81247	6.02394	8.6149	5.52766	8.03369	7.35043	6.43077	6.54159	5.9738
G9	ISB010	Responder	0	0.0310559	7.84978	5.76451	4.96601	5.98012	9.70868	8.90148	6.79579	0	4.70574	6.00745	7.16975	5.81478	8.30376	9.04705	10.1462	10.6878	8.09315	6.20276	0	7.3256	6.23548	5.23264	6.33742	2.4814	5.78155	6.56215	0	6.37546	8.21886	5.14078	5.10819	8.47077	5.53352	7.92386	7.50961
G9	ISB010	Responder	0.5	0.190476	8.94244	7.24332	5.01445	6.20685	8.7037	11.3733	5.96056	4.48504	3.46405	5.9059	7.7546	6.1964	10.3291	6.26736	12.8637	7.56526	7.75901	5.91984	4.54157	7.01203	7.30412	5.61443	6.5472	4.78438	6.49403	6.30576	4.2933	6.32441	9.72634	6.61856	6.47035	6.87263	5.49475	6.77743	6.4461
G9	ISB010	Responder	1.33333	0.0967742	9.26999	8.99091	0	8.12242	9.6568	11.6234	9.39796	7.73724	5.92176	9.00544	8.35936	9.17524	10.7004	8.65498	11.5063	7.56012	10.468	8.48827	4.92781	7.85782	8.96121	6.6395	7.05303	5.46379	6.88768	7.26579	7.77907	6.96456	9.17929	7.65724	7.03596	8.52001	6.50249	8.04386	6.55957
G9	ISB010	Responder	0	0	9.39672	8.32748	2.98545	7.52927	9.32729	12.1248	7.43401	4.55363	5.70952	6.02707	8.56501	7.49851	11.0751	6.97759	12.3852	7.80921	8.66712	6.43173	5.33633	7.3163	8.1324	6.64848	6.78489	5.13673	6.49047	7.36506	8.33652	6.30274	9.64298	7.83928	7.23839	8.25199	6.11388	7.45597	5.932
G9	ISB010	Responder	1	0.097561	8.99219	8.84875	4.90753	7.60866	9.66113	11.7566	9.51247	7.54985	3.00501	9.17091	8.10779	9.27865	10.8485	8.30155	11.5168	7.58943	10.4049	8.93322	4.90753	8.02343	8.5784	6.69311	6.80545	4.35344	6.42156	7.24537	8.59629	6.94415	9.13017	8.0903	6.94415	8.38377	6.51104	7.61813	6.64438
G9	ISB010	Responder	0	0	9.22574	8.90644	5.66135	7.50095	9.5983	12.2905	8.18886	6.71513	0	7.16272	8.45384	7.96703	11.706	7.06053	11.9762	7.62197	9.11193	7.22981	4.97168	7.37454	8.07855	6.69318	7.09081	4.83914	5.8838	7.59531	9.43787	6.75764	9.44072	8.44232	6.94668	8.08409	6.85662	7.43974	6.64778
G9	ISB010	Responder	0	0	8.5666	7.08662	4.66178	6.4209	8.52179	11.129	6.7906	5.54556	0	5.81274	7.82724	6.1546	10.3867	5.93238	12.605	7.19294	7.63016	5.25918	3.3623	6.20913	6.90789	5.14632	5.90478	2.92278	5.88051	5.96489	6.65958	5.99456	9.30053	4.77311	6.76048	6.48891	5.67178	6.4197	6.44912
G9	ISB010	Responder	0	0.00779221	8.3195	6.81979	4.48192	6.42982	8.42605	11.1032	6.22336	5.17313	2.02442	5.67042	7.85418	6.00429	9.64506	5.71472	12.3333	6.87016	7.27892	5.03774	3.33021	6.23115	6.72027	4.89597	6.01718	3.37617	5.83118	5.74881	5.6906	5.71472	9.29708	4.55363	6.73366	6.54104	5.68168	6.27044	6.05025
G9	ISB010	Responder	0	0.0333333	8.89059	8.30292	5.14096	7.29043	9.11954	10.5683	7.61002	6.38953	5.36293	7.90804	8.38859	8.21497	9.91216	7.92354	10.3615	7.75655	9.69689	7.45067	0	6.94843	7.66129	5.89162	6.00256	4.45364	5.45781	7.06383	5.45781	6.2764	8.287	7.77456	6.19318	8.34415	5.62421	8.09937	5.62421
G9	ISB010	Responder	0.363636	0.0233298	8.60246	8.64793	4.52204	6.60417	9.3803	11.4868	8.37705	6.88275	3.14229	6.18879	7.88669	7.61454	10.998	6.85094	11.5435	6.92248	8.8617	6.33063	3.97215	6.92777	7.59214	5.03502	5.84277	3.70187	5.93718	6.04212	8.61806	5.41594	8.6617	5.56412	6.6361	7.48445	5.98049	6.65015	6.0688
G10	ISB011	Responder	2.02465	0.758255	9.09247	7.86361	4.77319	7.56104	9.6704	9.29183	9.74192	5.85663	8.72037	10.0543	8.38603	9.80651	8.89683	8.86307	8.17507	6.48817	9.64983	9.85976	5.48315	7.70478	10.4329	7.13129	7.64104	7.0998	7.11784	6.67835	2.85501	6.33402	8.33387	6.32209	6.64588	9.29288	5.91782	9.60877	7.63831
G10	ISB011	Responder	0.228571	0.673077	10.2474	7.57003	5.62635	7.32263	8.47173	11.5305	7.81531	0	4.41058	7.20589	8.24987	7.78752	9.58674	6.67186	13.0561	7.2515	8.82834	7.65296	5.34588	8.19679	7.90333	6.05057	7.08571	5.13287	6.24721	9.10568	2.54448	6.07013	9.99995	8.08342	8.98272	9.7177	5.74306	8.1082	7.38591
G10	ISB011	Responder	1.78947	0.540925	9.65173	8.59139	4.65493	6.98675	9.70056	9.37919	10.8334	7.67774	5.38603	9.59755	8.54984	9.86312	8.50833	8.42498	7.55174	6.21744	11.2981	9.81101	4.54482	8.26033	10.139	6.17655	6.45609	5.95203	5.83635	6.56473	4.0216	5.95677	8.29194	6.49823	7.08779	9.52345	5.41082	9.41792	7.50561
G10	ISB011	Responder	0.925926	0.143236	9.19602	8.90693	5.02992	7.42843	9.56323	10.7764	9.08673	6.30106	5.21865	9.23288	8.01349	8.86021	10.7417	8.26975	9.96375	6.03239	10.006	9.72034	4.60955	8.12661	8.93932	5.85517	6.2754	5.09968	5.64454	6.99075	6.27019	5.83115	8.47845	6.82974	7.93161	9.11947	5.71069	8.64884	7.21625
G10	ISB011	Responder	2.29091	0.609418	8.41559	7.0941	4.03534	6.52766	9.0264	8.49428	10.0643	4.9321	4.70853	9.01903	7.87861	9.40432	7.30408	7.71457	5.54022	5.72551	9.49171	8.13538	4.35888	7.67953	9.53284	6.17521	6.55877	6.42606	6.24825	6.00632	0	5.30649	7.45386	4.68601	5.70927	8.47425	4.83884	8.68602	7.25949
G10	ISB011	Responder	0.367347	0.0611735	10.5219	7.31371	5.71195	7.12257	8.75173	11.5809	8.82184	0	4.60532	6.8338	8.35463	7.5706	8.44699	6.73765	12.7048	7.41399	9.13732	7.18518	5.38427	8.16787	8.33409	6.22062	7.17317	4.47771	6.60258	9.22166	0	6.19651	10.0072	7.56506	9.22744	9.2314	5.97931	8.17393	7.41323
G10	ISB011	Responder	0.307692	0.0115504	9.45232	7.22912	5.13557	6.72662	8.7928	11.4541	8.59044	0	4.16914	6.21793	7.95285	7.52346	10.1355	6.35335	11.8025	6.58114	9.11529	6.6602	5.12139	7.5094	7.60725	5.70906	6.61634	4.26102	6.13646	8.82723	6.2141	5.85225	9.51576	8.65103	8.55743	8.99478	6.4061	7.61034	6.70399
G10	ISB011	Responder	0	0.00636943	9.44625	7.11026	4.91431	6.6589	8.42367	10.9859	8.32836	0	4.63131	6.58611	8.26435	7.48467	10.3145	6.28141	12.066	6.2719	9.18762	7.37214	5.19251	7.76742	7.60408	5.80562	6.69311	5.48327	5.76464	8.8814	5.55161	5.73239	9.37293	8.2097	8.90621	8.91459	6.04901	7.72831	7.07041
G10	ISB011	Responder	0.7	0.0424628	8.27629	4.9425	3.69064	4.76004	6.69045	9.72487	5.49793	0	3.25153	4.07232	6.87852	5.56025	5.16369	4.14432	10.6942	4.42073	6.04762	4.09081	3.08251	6.28741	5.42666	3.17822	4.45526	3.06563	3.98119	7.15269	2.35078	1.03876	7.04951	5.58932	6.6421	6.87135	3.19332	6.08572	5.15319
G10	ISB011	Responder	1.125	0.375839	9.07051	8.65272	4.72495	6.80709	9.2344	10.3119	9.70288	5.79873	6.01264	9.34193	8.39167	9.27223	9.19348	8.12874	9.93865	6.05043	10.2187	10.2137	4.71089	7.93245	9.75542	6.00102	6.416	7.2675	6.09042	7.2653	6.0049	6.09752	8.27646	7.77497	7.89564	9.09747	5.88985	8.79801	7.5662
G10	ISB011	Responder	0.285714	0.0228013	9.08316	8.23698	5.19694	7.29925	8.78977	11.5219	8.32713	0	4.30926	7.6823	8.05582	8.26473	10.9609	6.81846	11.8978	6.37941	9.3781	8.07651	4.8888	7.67189	8.03226	5.95557	6.53441	7.03018	6.16176	8.7046	7.70685	5.84921	9.02377	8.725	8.40582	9.4586	6.34056	7.95386	7.44939
G10	ISB011	Responder	0.901961	0.0622711	7.94527	8.21672	4.48302	5.88543	9.06605	11.3422	9.6085	3.13006	4.22075	7.93122	7.68966	8.09786	10.2276	7.59526	11.7274	6.05128	9.3267	8.41524	3.93795	6.89082	8.78082	5.59326	5.84193	3.93795	5.71814	6.51436	5.23079	5.28766	8.74663	6.11287	6.19349	7.55256	5.5142	6.70558	6.82808
G11	ISB012	Responder	0.875	0.0445682	8.5511	9.86303	5.04391	5.86324	8.24543	11.7762	8.10786	0	5.95434	6.50831	9.4797	6.89103	8.88287	5.95829	11.8375	6.77609	7.50542	6.11489	0.926436	7.21428	6.76383	5.23982	6.46413	6.23243	6.05945	6.1958	0	5.38974	9.0877	5.19854	5.48273	8.13862	5.35431	7.40486	7.05123
G11	ISB012	Responder	0	0.0151515	8.89213	9.71447	4.81598	6.25924	7.91883	12.297	8.00063	0	4.51655	6.17425	9.67344	6.91509	8.60985	6.47791	12.4691	7.49299	7.6441	5.76982	4.32474	7.29705	7.16207	5.97895	6.82094	5.52649	6.59371	6.26937	0	5.76982	9.73674	5.14394	5.3905	8.16032	5.54746	7.41916	7.17438
G11	ISB012	Responder	2.2	0.181818	7.82135	5.36888	3.99647	5.6554	8.1779	10.0983	7.4017	0	5.28229	7.14277	8.44404	5.44856	8.13709	7.4017	10.5673	8.23615	7.81418	7.02333	3.99647	8.22191	5.77279	5.59109	5.77279	5.18749	4.83321	5.52236	4.49991	5.36888	8.12662	4.27954	6.70916	7.06981	4.27954	7.19754	8.25484
G11	ISB012	Responder	0	0	7.33681	5.56324	2.70207	5.2283	6.16113	9.45056	6.7663	0	4.25637	5.72696	7.25178	5.09553	8.40639	5.43025	10.5213	6.0251	7.43726	5.50839	0	5.63197	6.39552	4.83783	5.45037	3.36111	4.32002	5.32312	3.95135	5.30024	7.81484	4.5405	6.77693	5.77127	4.18838	7.04834	5.79975
G11	ISB012	Responder	0	0.00117647	7.2626	6.39183	3.36104	4.82543	6.14394	8.93288	7.37678	0	2.83751	4.47923	6.76087	5.13079	8.26301	4.83038	11.6155	5.84988	6.96542	4.62268	3.22326	5.43961	5.16669	4.31168	5.37016	2.90743	4.68737	5.92034	4.26066	4.57923	8.26492	4.11031	7.42914	4.929	3.48211	6.15843	5.77407
G11	ISB012	Responder	1.75	0.1	7.96302	9.40414	5.62402	6.17528	7.77756	11.5893	8.44681	0	6.21547	6.70425	9.30819	6.81831	8.44115	6.21547	11.5835	6.97742	7.63262	6.97127	4.29437	7.4008	7.38869	5.67038	6.69616	0	6.20225	6.16152	0	5.73612	8.9269	5.28899	5.64747	7.53926	5.62402	6.9463	7.33871
G11	ISB012	Responder	0	0	7.97623	9.30677	4.90459	6.1186	7.59798	11.7117	7.90092	0	0	6.28531	9.04588	6.3413	8.80624	5.93217	11.9629	6.89756	7.21952	4.59366	0	7.02444	7.02901	5.14143	6.66421	5.11084	6.06023	5.87597	0	5.35735	9.20805	3.74248	5.51429	7.62348	5.35735	7.07798	6.57493
G11	ISB012	Responder	0.133333	0.0119237	8.60331	8.94783	4.99362	6.24039	7.90762	11.3614	8.0002	0	3.67065	5.75885	8.97928	6.48498	9.03335	5.94801	11.7134	6.88136	7.81587	5.37083	3.64036	7.20473	7.03358	5.17702	6.58798	5.08469	6.16777	7.39569	0	5.5144	9.09087	6.64799	4.77547	7.741	5.46604	7.32645	6.69739
G11	ISB012	Responder	0	0	7.46355	7.22199	3.93796	5.13459	6.82	10.1571	8.50156	0	2.99926	4.89243	8.38368	5.51386	8.80343	5.39964	11.7174	6.1033	7.47787	5.18583	3.53433	5.95705	5.87504	4.51616	5.54128	2.93669	5.14883	6.24671	3.6877	5.08059	8.72964	4.23064	7.46052	5.88637	4.29353	6.01913	6.09511
G11	ISB012	Responder	0.5	0.0245776	7.20122	5.04533	4.42623	4.28608	6.61927	8.89617	5.29347	0	3.82761	5.51194	6.55913	5.04533	5.76236	5.74696	10.7842	7.1857	6.68969	5.16327	1.53575	5.67041	4.92051	4.10317	4.87518	4.50981	4.26922	5.4871	3.32246	4.41159	7.64757	3.52055	5.76236	6.16038	3.62295	6.40091	6.51334
G11	ISB012	Responder	0.909091	0.0674847	6.92686	4.31796	3.27667	4.53518	6.79602	7.91139	5.84202	0	5.60005	6.04536	6.04823	5.13405	6.0338	6.10669	10.0058	7.10424	6.83069	5.68188	2.74498	5.90682	4.45386	3.51956	4.41058	5.69828	3.8527	5.95831	3.32148	4.28507	6.78647	3.48296	4.96286	6.7671	3.58898	6.55811	7.25227
G11	ISB012	Responder	0.755556	0.0689655	7.67824	5.96766	3.80541	4.63143	6.50335	9.23737	7.43436	1.72118	6.83771	6.71909	8.193	5.76756	6.46222	7.49266	11.7957	8.43908	7.6918	7.00091	0.838008	6.49941	5.29038	4.09483	5.23604	4.94197	5.04849	5.31326	0	4.87916	8.5159	3.17621	5.86891	5.37587	4.1057	6.60511	8.27599
G10	ISB014	Responder	2.96296	0.580645	9.60118	8.13519	4.8124	7.78506	9.29102	9.75306	6.44103	7.5526	7.77173	10.9013	7.60414	10.3177	9.03215	9.32989	9.21053	6.91149	9.6543	10.9505	4.8124	7.73992	7.19893	6.7451	6.85719	7.80472	6.28573	7.1163	0	6.68728	8.69889	7.00238	7.98264	9.50044	5.90558	9.83388	7.23781
G10	ISB014	Responder	0	0	9.67534	8.23378	6.01416	7.72904	9.39593	11.3091	6.98973	5.78041	5.57203	7.00643	8.03191	8.25775	10.3579	7.06537	11.4054	6.50899	9.27506	7.45657	5.70219	7.97698	7.86886	6.2975	7.17376	5.44892	6.09973	7.88733	5.52459	6.09973	9.26068	9.30654	9.57011	9.11968	6.53586	7.75809	5.9041
G10	ISB014	Responder	1.94393	0.272265	9.85038	8.21893	5.352	7.88395	9.16293	11.7878	9.81717	5.98364	6.59416	10.0727	8.72753	9.31178	10.0158	8.61626	11.881	6.80077	10.4261	10.5566	5.52272	8.40425	9.00964	6.7974	7.17396	7.05743	6.81247	8.3203	4.56636	6.73832	9.46666	7.80583	9.11805	9.93373	6.11876	9.14277	7.98767
G10	ISB014	Responder	3.25806	0.410596	9.78665	8.43037	5.37842	7.87459	9.79156	11.2881	10.687	7.51073	6.43146	9.95081	9.31425	10.22	9.56777	8.73801	11.2284	7.06797	11.4491	10.0461	5.37842	8.00647	9.77446	6.45293	7.11836	5.67271	6.62788	8.53498	4.22537	6.76902	9.30999	7.34243	8.34285	9.66944	6.25379	10.1709	8.04827
G10	ISB014	Responder	1.67033	0.326165	9.6459	8.45018	5.27256	7.31548	9.17918	10.6877	8.16007	7.19589	6.136	9.74153	7.82162	9.03271	9.79102	8.48758	10.384	6.32799	10.0627	10.6602	5.14868	8.24247	8.21921	6.39728	6.59234	6.91325	6.08163	7.48992	4.33231	6.47294	8.95055	7.2482	8.69076	9.47568	6.02836	8.39448	6.70115
G10	ISB014	Responder	2.13793	0.379581	9.89911	8.57318	5.72285	8.00759	9.57769	11.5074	8.58517	6.62694	6.72866	10.4273	8.10799	9.13356	10.5739	9.37204	11.8183	6.95565	10.2937	11.3771	5.83801	9.00681	8.69068	6.93165	7.4878	6.4067	6.71744	8.35559	5.88234	7.18392	9.64766	7.9506	8.82961	9.8609	6.00845	9.04238	7.52623
G10	ISB014	Responder	0	0	8.77009	8.13245	4.47777	6.42633	8.62349	10.668	8.39874	4.94133	4.07797	5.19952	7.1539	7.4387	10.0697	6.13258	10.371	5.61433	10.1919	5.71989	4.30805	8.73289	6.91046	5.21623	6.25123	5.75435	5.50876	7.5862	5.36247	5.15646	8.60604	8.19801	8.3984	8.1542	5.40454	6.90588	6.04245
G10	ISB014	Responder	3.11111	0.610169	10.1791	7.93575	5.70391	8.38206	10.0323	10.1815	10.5121	8.07659	9.46145	10.8177	7.92834	10.8259	9.1036	9.66636	9.76315	7.15434	11.4022	10.5842	5.45109	8.34232	11.1171	7.48133	7.46375	7.17428	7.9339	8.0909	0	7.49575	9.10589	8.14321	8.60444	10.2432	6.78875	10.7435	8.60539
G10	ISB014	Responder	0	0	9.65715	8.2108	5.47236	7.2035	9.07467	11.267	8.24101	5.74103	5.10387	7.20769	7.67898	8.36272	10.1801	6.72212	11.6103	6.36693	9.24865	7.22428	4.87365	7.89207	8.05874	6.23226	6.80677	6.12712	6.23226	8.52527	4.68421	6.16341	9.29274	9.0856	9.45986	9.36539	6.10217	8.1621	6.53596
G10	ISB014	Responder	0	0.0013947	8.75823	8.34496	4.07892	5.85647	8.23446	10.4966	8.40831	4.32162	4.04211	4.85744	7.47676	7.15917	9.99929	5.89248	10.6308	5.36148	9.15401	5.37936	4.36869	7.97444	6.41974	4.78163	6.00864	5.86438	5.00667	7.67144	6.23161	4.6229	8.34008	7.52398	8.16866	8.48549	4.53754	7.16215	5.70575
G13	ISB015	Nonresponder	1.52632	0.184168	10.261	8.75904	5.37397	6.97692	9.17277	11.4383	7.85202	2.71902	3.64486	6.935	8.58658	7.86269	9.6352	6.70245	11.776	6.24065	9.31906	7.45108	4.77742	8.29576	7.6696	5.41461	6.77483	7.92282	5.88502	7.61635	3.73779	4.97082	8.55032	6.50692	8.8326	9.49047	5.7111	8.77748	8.29855
G13	ISB015	Nonresponder	1.24561	0.189369	10.1447	8.63408	5.12146	6.78262	9.04632	11.2992	7.93712	0	4.03104	5.77949	8.01751	7.69682	9.7018	6.46239	11.5909	6.07358	9.07583	6.48636	4.18423	7.80332	7.26193	4.96086	6.62749	7.50882	5.88856	7.45275	4.09516	4.6697	8.45585	6.41876	8.64639	9.33045	5.52493	8.68717	8.32575
G13	ISB015	Nonresponder	2.51163	0.383929	10.2629	9.51312	5.6137	7.30239	10.0275	10.4179	9.50982	5.02068	5.12538	7.43912	7.90891	8.31698	9.34877	8.17528	11.6925	6.53187	10.8646	8.48232	5.05682	7.71263	7.9191	5.41158	7.08504	6.16298	6.05132	7.6076	5.09169	6.1976	8.98797	7.27574	7.78938	9.66243	5.95493	10.3764	9.14548
G13	ISB015	Nonresponder	0	0.0138889	10.1692	8.64649	5.2784	6.97897	8.70205	11.3102	7.17118	0	5.13608	5.61341	7.97723	7.13558	10.4804	6.30474	12.5663	6.61836	8.07494	6.38464	5.40296	7.95238	6.97289	5.82629	6.81483	6.59196	5.63686	7.93855	5.05653	5.82629	9.34183	7.84629	8.62804	9.28011	5.45987	7.74464	6.84988
G13	ISB015	Nonresponder	1.30435	0.191136	10.1599	8.61346	4.91331	6.89536	8.87118	11.0919	6.28425	5.13108	4.10427	4.67239	7.47597	7.75105	9.22757	6.5609	11.725	6.416	9.03493	5.98726	4.20798	7.57041	7.33607	4.89366	6.58679	7.86001	5.73524	7.68995	4.16777	5.1153	8.66594	7.01169	7.9638	9.06356	5.60765	9.18529	8.23595
G13	ISB015	Nonresponder	0.777778	0.147541	10.3651	7.54527	5.09011	6.82937	7.9986	11.0294	6.5351	0	4.5351	5.40544	7.90954	7.24961	7.90104	6.31788	11.8506	5.98995	8.82834	5.72319	4.76705	7.48527	7.10703	5.38803	6.47967	5.70203	6.22851	8.35921	2.87091	5.68477	8.90335	7.43665	9.07538	8.53989	5.31517	8.47175	8.08551
G13	ISB015	Nonresponder	2.38095	0.358974	10.3834	9.06754	5.62698	7.35167	9.36811	11.0734	8.82658	5.28017	5.54561	5.88399	8.14231	8.10531	10.0823	7.40258	12.1741	6.6345	10.6966	6.38458	5.25214	7.9945	7.821	5.88399	7.23353	6.2368	6.37538	7.6322	4.19169	5.9981	8.96823	8.01624	8.35746	9.89024	6.1126	9.86489	8.42517
G13	ISB015	Nonresponder	1	0.0333333	10.2071	8.34625	5.26796	7.10189	8.42062	11.4101	6.75846	0	4.76056	5.37564	8.00489	6.73251	10.3502	6.19811	12.5408	6.70588	8.20147	6.06647	5.08097	8.26448	7.01165	5.23912	6.89024	6.38196	5.98662	7.70435	5.64282	5.60296	9.06703	8.22833	8.72958	9.49697	5.77101	7.80592	6.37259
G13	ISB015	Nonresponder	0.4375	0.0317776	9.92603	8.23791	4.99938	6.91908	8.69698	10.9104	7.21308	0	3.78515	5.36595	7.51212	6.88607	9.66581	6.07631	11.6262	6.15938	8.37498	5.88359	4.28278	7.64879	6.73827	5.27255	6.56914	7.47356	5.92474	7.89847	3.28604	5.43214	8.78139	7.75693	8.01381	8.97999	5.63835	7.33831	6.86731
G13	ISB015	Nonresponder	1.05882	0.0125647	8.27072	5.44007	3.63457	5.379	6.37683	9.48212	5.52758	0	3.63457	4.11282	7.20125	5.16826	4.9479	4.5502	10.9041	4.52975	5.81879	4.39739	3.97883	6.69032	5.74113	3.77034	4.71758	3.74801	4.77578	7.42513	2.21305	4.101	7.24202	4.42645	6.87318	6.18675	3.26382	6.20336	5.99812
G13	ISB015	Nonresponder	1.02703	0.0495315	9.69297	7.88801	4.75963	6.44834	8.67838	11.3238	6.67775	0	4.00059	5.2081	7.86768	6.8559	10.5084	6.0334	12.0147	5.97582	7.75275	5.51861	4.63759	7.78466	6.99256	4.93124	6.37411	6.54064	5.81915	7.9228	4.33703	5.40033	8.69423	8.67745	8.18888	9.31988	5.68351	7.52816	6.29209
G13	ISB015	Nonresponder	1.63819	0.157937	10.4578	8.88023	5.3286	7.00507	9.50949	11.3677	8.05475	0	4.37164	6.78849	7.71847	7.61796	9.48149	6.59224	11.7727	6.36432	9.42497	7.61485	4.78994	8.10989	7.09405	5.34167	6.91863	7.88957	6.24549	7.72965	5.07554	5.23684	8.7766	6.72273	7.71444	9.57626	6.21253	8.2597	7.39965
G13	ISB015	Nonresponder	1.38272	0.236152	10.0121	8.36584	4.88346	6.89111	9.00539	11.0008	7.96817	3.31354	3.98832	7.84589	7.67508	7.4499	10.2173	6.96879	11.9803	6.21499	8.9432	8.76783	4.51129	7.85517	7.85876	5.14639	6.76957	7.47874	5.80122	7.29623	3.60416	5.80122	8.72703	6.8707	7.79049	9.36662	5.4555	8.64612	7.56882
G13	ISB015	Nonresponder	0.64	0.0880282	10.056	8.24509	4.78998	6.68811	8.72699	11.2243	7.72223	0	4.03403	5.23789	7.49565	7.22066	9.91014	6.10717	11.9451	6.26145	8.71659	5.78994	4.46598	7.83098	7.16432	4.77839	6.38107	6.70524	5.72419	7.41713	4.44991	5.50186	8.63591	7.56559	7.69986	9.33229	5.52424	8.08379	7.01155

## Sheet: Melanoma
Patient ID	Sample ID	Timepoint	Treatment Type	RECIST Response	Average No. of Neighbors	AKT	B7-H3	Bcl-2	B2M	Beta-Catenin	CD14	CD19	CD3	CD4	CD44	CD45	CD45RO	CD56	CD68	CD8A	FoxP3	GZMB	Ki67	CD20	PAKT	Pan-CK	PD1	PD-L1	PTEN	STAT3	STAT3 (phospho Y705)	VISTA
M8	MDA001	On-treatment	Ipi-nivo	Nonresponder	1.32171	7.32079	5.93524	6.18335	7.24537	7.28615	7.98597	0	7.54499	8.38354	8.78619	7.30845	4.20214	0	7.97134	6.28812	5.41656	6.4325	6.62939	0	5.99664	0	4.16392	7.59199	5.24616	8.52582	3.91439	3.30702
M8	MDA001	On-treatment	Ipi-nivo	Nonresponder	1.46167	7.59164	5.72604	6.73148	7.26616	7.35593	6.69004	0	7.58428	8.37008	8.43413	6.96842	4.02096	0	9.0393	5.98208	5.74731	5.95781	5.82836	0	6.73415	0	4.21674	7.15931	4.93104	8.61139	3.71317	3.74294
M8	MDA001	On-treatment	Ipi-nivo	Nonresponder	1.94315	6.57437	5.12292	5.15233	6.1555	6.72783	5.64531	0	5.69153	6.9649	7.00148	5.34529	1.78574	0	8.19823	4.26385	4.23813	4.65246	3.83238	0	5.55891	0	3.01054	5.8643	4.12188	7.54181	2.32735	2.52218
M8	MDA001	On-treatment	Ipi-nivo	Nonresponder	2.04689	7.54004	6.21996	6.08393	7.56773	6.96436	8.12639	0	7.56796	8.38216	9.29666	7.25704	4.64426	0	8.87579	6.57116	5.5584	6.52654	6.87452	0	6.03968	0	4.45248	8.20887	5.28163	8.7992	3.66698	3.79462
M8	MDA001	On-treatment	Ipi-nivo	Nonresponder	1.24558	7.46386	6.16996	5.80551	7.33346	7.36912	7.94101	0	6.5391	7.98389	8.16608	6.30823	0	0	8.7142	4.79527	5.01078	5.92492	6.18355	0	6.44571	0	3.81071	7.17533	5.36271	8.49838	2.72433	0
M8	MDA001	On-treatment	Ipi-nivo	Nonresponder	1.61879	7.99287	5.93157	6.35237	7.72676	7.29156	8.69578	0	7.32863	8.41859	8.30893	6.78296	0	0	8.49171	5.56056	5.87837	6.76757	7.04216	0	6.44714	0	3.97683	7.70152	5.72827	9.05442	3.65259	3.82174
M9	MDA002	Baseline	Nivolumab	Nonresponder	2.7784	8.0431	6.72381	8.30493	7.91902	8.41369	7.10096	5.74576	8.23584	8.86912	8.40887	8.37699	4.89037	0	7.1447	7.44726	5.47736	6.21151	7.95731	3.07898	7.121	0	5.4818	7.14523	5.19379	9.17465	4.06484	3.44773
M9	MDA002	Baseline	Nivolumab	Nonresponder	3.23077	6.94674	6.60488	7.33921	7.15848	8.32579	7.04512	4.49692	6.8352	7.85543	7.49609	7.44246	3.47599	0	4.2913	7.18561	4.57596	6.10021	8.14471	0	6.30599	0	4.86727	6.26988	4.51834	8.10043	3.8885	3.88027
M9	MDA002	Baseline	Nivolumab	Nonresponder	0.874735	8.66802	7.26022	7.02933	7.68461	8.7531	8.21547	0	7.35624	8.06302	6.85784	6.52	4.13024	3.54855	7.0147	7.57806	5.56802	6.79371	7.71075	0	6.96345	0	5.21758	6.98582	5.09275	9.4811	4.53697	3.69604
M9	MDA002	Baseline	Nivolumab	Nonresponder	2.32322	7.91361	6.54679	7.82259	7.71056	7.85361	7.2658	3.86604	8.08619	8.61407	8.28832	8.0911	4.93091	0	7.18144	7.62415	5.7624	6.47095	8.10875	0	7.22809	0	5.70785	6.86257	5.47362	9.10026	4.00624	4.18385
M9	MDA002	Baseline	Nivolumab	Nonresponder	2.74841	7.1404	6.10798	8.2939	7.55621	8.36095	6.96469	5.30531	7.90687	8.60026	8.21095	8.36182	5.05208	0	6.09244	7.53779	5.38298	6.04141	8.22374	4.11225	6.55778	0	5.24642	6.69638	3.98423	8.36498	3.18874	0
M9	MDA003	On-treatment	Nivolumab	Nonresponder	0.92	7.84258	6.8277	6.59597	7.28321	8.59106	7.79503	2.92854	7.03527	7.85722	7.93419	6.67928	4.1599	0	7.63639	7.0023	5.25247	6.22745	7.0969	0	6.98096	0	4.35042	6.64386	5.34967	8.97488	3.96589	4.02969
M9	MDA003	On-treatment	Nivolumab	Nonresponder	1.3262	7.67108	6.69601	6.91623	7.49218	8.24259	7.36159	0	7.58979	8.22221	8.21628	7.11143	5.023	0	7.93976	7.41017	5.84623	6.23907	7.23837	0	6.85671	0	4.95269	7.13068	5.02416	9.04781	3.68372	3.54506
M9	MDA003	On-treatment	Nivolumab	Nonresponder	0.4	7.73892	7.19424	6.25057	7.33694	8.72872	8.44922	0	6.60972	8.14446	7.67965	5.96801	3.26065	0	7.93182	6.31286	4.67559	6.64632	7.36489	0	6.88051	0	4.72812	7.32685	3.8672	8.90479	4.41324	3.73016
M9	MDA003	On-treatment	Nivolumab	Nonresponder	1.32468	8.34207	7.03957	6.55177	7.75256	8.78849	8.6458	0	7.28982	8.07753	7.52265	6.47716	3.78404	1.05953	8.12066	7.18042	5.37063	6.8123	7.75495	0	6.99719	0	5.06274	7.4931	4.72844	9.33147	4.38389	3.82308
M9	MDA003	On-treatment	Nivolumab	Nonresponder	1.13265	7.48339	6.75621	6.32226	7.30885	8.45502	7.43584	0	6.71817	7.83686	7.72995	6.06518	4.38245	0	7.84079	6.78267	5.45427	6.3687	7.5685	0	6.25725	0	4.41086	7.16235	4.54419	8.6991	4.06502	3.18389
M9	MDA003	On-treatment	Nivolumab	Nonresponder	1.74374	7.43532	6.96552	6.50379	7.77269	8.99553	8.49825	0	7.26388	8.37441	8.50486	6.66543	4.75913	0	8.34562	7.56599	5.56567	6.73063	7.73044	0	6.73899	0	5.26201	7.43102	5.15713	8.81316	4.03147	2.51613
M12	MDA004	On-treatment	Nivolumab	Nonresponder	0.866667	7.46324	6.057	5.70538	7.07992	7.68818	7.12246	0	3.58575	5.95322	10.7472	5.62024	5.8432	2.33251	0	5.54869	3.40051	3.63711	0	0	4.47865	6.87927	0	6.40784	4.86071	7.29265	3.23777	3.9959
M12	MDA004	On-treatment	Nivolumab	Nonresponder	1.92473	6.52983	4.27015	6.8485	7.02002	7.35174	7.87433	0	8.71405	8.26176	8.61622	7.77605	7.2861	0	1.79981	6.54162	3.99638	5.28328	4.87124	0	6.40508	5.72247	4.05555	7.60729	4.34999	7.72959	4.02232	4.51482
M12	MDA004	On-treatment	Nivolumab	Nonresponder	2.06013	7.09734	4.35572	6.25622	7.78455	7.89632	7.79803	0	8.05546	8.1123	9.10008	7.43963	7.17772	1.46379	5.20636	6.40987	3.99375	5.13875	5.63127	0	5.88426	5.04746	3.10938	7.74512	4.47564	7.726	2.64108	3.53508
M12	MDA004	On-treatment	Nivolumab	Nonresponder	0.652174	8.1961	5.30697	6.2568	7.65421	9.47831	7.09375	0	2.69465	6.04852	9.92897	4.13599	5.04029	0	3.74103	5.4371	2.77111	3.74628	4.95674	0	5.68293	8.14533	0	7.78619	5.27687	8.3416	4.26726	3.85254
M12	MDA004	On-treatment	Nivolumab	Nonresponder	3.35766	7.3477	4.36305	6.76021	7.62964	8.35459	7.10928	0	8.35462	7.92916	9.1611	7.54932	7.1848	1.47324	3.4329	6.32852	3.95907	4.92839	5.68155	0	5.94192	4.6059	4.30078	7.76189	4.88221	7.89051	3.43122	3.60567
M1	MDA005	Baseline	Ipi-nivo	Responder	2.89015	8.47767	6.68942	7.52298	8.69477	8.52925	8.61624	3.91542	9.85449	8.98217	8.53494	7.90412	9.22739	4.57887	6.54674	8.49817	5.47941	6.54707	7.39878	3.71877	7.61032	4.7259	6.75165	8.94893	5.38508	9.36673	4.55974	5.47802
M1	MDA005	Baseline	Ipi-nivo	Responder	2.19231	9.00087	7.62308	6.9508	8.75617	9.87853	8.89445	0	9.05711	8.54526	9.36379	6.89338	8.54601	4.59154	5.97637	7.92426	4.40786	6.75565	7.07235	0	7.67065	5.65866	6.44773	8.6339	5.26059	9.68148	4.96479	5.29543
M1	MDA005	Baseline	Ipi-nivo	Responder	1.03846	8.80218	7.55348	6.83629	8.70258	10.3568	7.68637	0	8.5396	8.26118	10.0715	5.7702	8.2179	5.19656	5.23541	7.6772	2.97513	6.26452	6.70364	0	7.57146	5.20562	6.32943	8.42267	2.93536	9.15619	4.30059	4.10004
M1	MDA005	Baseline	Ipi-nivo	Responder	2.7965	6.66401	5.99122	6.81177	7.63616	7.60148	7.59374	4.05679	8.6998	8.17815	8.12211	7.2299	7.75702	1.64665	4.36763	7.16279	4.29013	4.99914	6.51724	4.43793	5.68383	4.03198	5.32158	7.7615	4.00804	7.72112	3.28894	4.01083
M1	MDA005	Baseline	Ipi-nivo	Responder	2.35408	7.2978	5.94832	7.41234	7.96772	7.18395	7.81216	4.13042	9.52173	8.63457	8.70774	7.99003	8.43106	0	5.39718	7.84877	4.92399	6.0214	6.97079	4.41825	6.10166	5.03028	5.83145	8.49875	4.79719	8.57594	3.89178	4.52729
M1	MDA005	Baseline	Ipi-nivo	Responder	3.08202	7.24374	6.17997	7.40216	7.9951	7.30939	8.13586	3.91813	9.67391	8.81201	8.50787	7.84812	8.62679	2.24505	5.95922	7.87078	5.29703	5.63249	6.90803	4.03685	6.45108	4.52143	5.96071	8.50561	4.64347	8.47533	4.17541	4.66707
M2	MDA006	Baseline	Nivolumab	Responder	1.34203	7.94887	6.97348	6.81577	8.61682	7.64524	8.47064	3.65421	8.24522	8.00079	9.77239	7.16315	7.53815	0	5.24435	6.98145	4.21009	5.27652	5.56645	2.90262	5.80462	7.10204	5.02851	8.2222	5.51991	8.56797	3.87345	3.58269
M2	MDA006	Baseline	Nivolumab	Responder	1.35673	8.8406	6.7789	7.01943	8.44521	7.69452	8.08309	1.27778	8.36713	7.82404	9.77968	6.84331	7.53163	0	4.50354	6.82565	4.47379	5.6367	6.61737	2.38757	6.05266	4.62376	5.5235	8.84623	6.17697	9.21078	4.16926	4.85667
M2	MDA006	Baseline	Nivolumab	Responder	1.96984	10.3371	8.20123	8.93383	10.0822	8.90968	9.84701	2.05874	10.4278	9.74543	11.141	9.16717	9.55598	2.92107	0	8.42592	6.52111	6.84607	8.38644	0	7.77619	5.70694	6.99587	10.617	7.80379	10.9189	5.73116	6.36621
M2	MDA006	Baseline	Nivolumab	Responder	1.42974	10.435	8.24289	8.52638	9.91262	9.15461	9.66862	3.32162	9.7282	9.20686	10.9237	8.12747	8.80769	0	4.93288	8.09169	5.85409	6.74684	8.01626	3.76754	7.5069	5.97588	6.59141	10.2344	7.82555	10.7515	5.82858	6.27978
M2	MDA006	Baseline	Nivolumab	Responder	1.5	9.05063	7.37144	7.03518	8.94496	8.13635	8.3261	0.0197284	8.59755	8.28448	10.1393	7.10021	7.84184	1.60604	4.09301	7.07134	4.44642	5.69493	6.64228	0	6.33598	5.05289	5.72678	9.04331	6.56767	9.4613	4.52921	5.03073
M2	MDA006	Baseline	Nivolumab	Responder	1.63529	9.05478	7.69112	7.37292	9.21298	8.53727	8.29949	3.94351	8.64747	8.5502	10.4856	7.2108	7.85075	0	4.81753	7.23245	4.03684	5.75788	6.61887	3.06629	6.72715	5.54736	5.60826	8.96181	6.62726	9.27444	4.0515	4.99843
M11	MDA007	On-treatment	Nivolumab	Nonresponder	1.3282	6.7466	7.45962	5.15564	7.23222	7.8335	8.24901	0	8.24542	7.39804	8.70115	6.68284	7.7542	1.51959	5.83644	6.06793	1.89175	6.46615	4.99593	0	5.25611	0	3.88809	7.90177	3.61139	7.11313	2.67774	3.50521
M11	MDA007	On-treatment	Nivolumab	Nonresponder	1.43636	6.17343	6.75533	4.45142	6.69532	5.95295	8.51755	0	6.90321	6.85676	8.34336	5.80174	6.59008	0	5.52667	4.98769	0	5.44882	4.48711	0	3.70218	3.5191	2.30365	7.42018	3.44015	7.06404	2.27753	3.31318
M11	MDA007	On-treatment	Nivolumab	Nonresponder	1.70079	6.20529	7.7503	2.70796	6.38074	6.61846	6.41599	0	4.2829	6.69572	8.44774	4.75956	6.09616	0	0	0	0.360999	1.77615	0	0	4.61148	0	0	5.79064	2.07849	6.68998	0.218877	3.77521
M11	MDA007	On-treatment	Nivolumab	Nonresponder	0.322581	6.24962	7.77238	3.34444	6.51609	6.85994	6.90726	0	4.15453	6.77179	8.82762	4.96815	6.23399	0.747586	4.47072	3.63604	0	3.68921	2.90738	0	4.36749	3.38226	0	6.58189	3.08811	7.01496	2.44404	3.23302
M11	MDA007	On-treatment	Nivolumab	Nonresponder	0.48	6.39559	7.98477	3.09638	6.40726	7.7676	6.44106	0	4.48477	6.6256	9.06054	4.93944	5.4972	2.32374	2.78391	2.93585	0.610495	0	0	0	5.04501	0	0.453817	4.20988	1.219	6.72741	0.666286	2.5256
M11	MDA007	On-treatment	Nivolumab	Nonresponder	1.89855	6.01338	7.7004	3.14547	5.66092	6.91765	5.56434	0	3.59855	6.22176	8.48022	4.39066	5.99432	0	3.45053	2.77553	0	2.01955	0	0.506252	4.54054	3.42441	0	5.69589	0.442084	6.49204	2.02679	3.57575
M3	MDA008	Baseline	Ipi-nivo	Nonresponder	0.731343	5.92339	7.40384	6.98452	6.81977	7.44355	5.80351	5.11652	6.56144	6.3876	7.77747	7.6062	5.2253	0	0	4.94791	0	4.446	3.92053	5.33101	3.77306	4.77738	3.2052	7.39438	3.53443	6.77015	1.55945	0
M3	MDA008	Baseline	Ipi-nivo	Nonresponder	1.3962	6.75656	7.01039	6.53364	6.5556	7.49409	6.42383	0	8.15025	7.38513	7.43079	7.04797	5.16519	0	0	6.06033	3.66091	4.7044	4.55724	0	4.48846	3.89681	1.88512	7.68541	4.10304	7.28315	3.26828	3.73077
M3	MDA008	Baseline	Ipi-nivo	Nonresponder	1.08772	7.60817	7.98462	6.55516	6.6057	8.09681	7.19879	0	7.05537	6.91683	7.37492	6.4364	4.87962	0	4.87466	5.91608	3.73352	5.99036	4.67206	0	4.11371	4.31103	1.59048	8.1093	5.09972	7.81115	2.13895	3.8447
M3	MDA008	Baseline	Ipi-nivo	Nonresponder	0.503205	7.22686	7.76742	5.473	6.3746	7.86192	6.56222	1.60176	6.30125	6.38775	7.06036	5.24874	4.41762	0	4.07869	5.27058	3.55028	6.46469	4.19532	0	4.56221	4.32999	2.99739	7.60589	4.78027	7.42265	2.86252	3.45894
M3	MDA008	Baseline	Ipi-nivo	Nonresponder	1.02425	7.77506	7.93903	5.62529	6.40936	7.88771	7.56203	0	5.77448	6.67138	7.38851	3.96655	2.89505	0	0	0	5.93421	3.64729	0	0	4.54536	3.3625	3.01417	7.91306	3.62643	7.64109	3.9898	4.39084
M5	MDA009	Baseline	Nivolumab	Nonresponder	0.785714	7.15962	6.82311	5.89267	4.39129	6.66045	5.85279	3.66899	4.97274	6.0808	9.51454	5.18788	5.08766	0	3.90757	0	0	0	2.82027	0	7.99423	0	0	7.21475	0	6.94917	0	0
M5	MDA009	Baseline	Nivolumab	Nonresponder	1.23077	2.42996	6.03656	4.2336	5.43319	5.49587	5.24323	3.61901	7.00773	6.24779	6.84377	5.99986	5.82262	0	0	0	0	5.21077	2.7119	0	5.19325	6.30686	0	6.53582	4.74444	6.82467	4.35969	0
M10	MDA010	Baseline	Ipi-nivo	Responder	0.952381	7.48931	7.92485	7.02545	7.68011	8.30231	8.51061	4.32198	8.35918	8.10035	9.36823	8.21892	7.71867	0	5.321	6.32112	5.41043	4.4534	3.53424	5.12534	6.76057	4.2255	5.51513	8.24606	5.35687	8.39167	4.72275	4.95252
M10	MDA010	Baseline	Ipi-nivo	Responder	2.25182	7.2384	7.70531	6.87045	7.75366	7.95718	8.07289	3.49192	9.03096	8.18199	9.25298	8.57053	8.12908	2.30254	5.09512	7.22992	4.64809	4.97342	4.05282	4.71894	6.40365	1.70808	6.23626	7.93785	5.25547	8.33511	4.26746	5.16012
M10	MDA010	Baseline	Ipi-nivo	Responder	0.42	8.2795	8.59647	6.65101	8.45604	8.66649	9.53067	0	7.99957	8.53143	9.08968	7.10139	7.58634	0	6.20152	6.87531	5.93166	5.35823	0	0	7.32308	6.61115	5.42416	8.55986	5.97621	8.75661	5.21873	4.87422
M10	MDA010	Baseline	Ipi-nivo	Responder	1.5753	7.21686	7.41047	6.38869	7.40006	7.52741	8.01053	3.6052	8.58021	7.85118	8.8021	8.12628	7.6603	0	5.53299	6.82269	4.38989	5.59856	4.46823	4.02368	6.29702	2.73913	5.98504	7.91213	5.17548	8.34079	3.91299	5.07462
M10	MDA010	Baseline	Ipi-nivo	Responder	2.20579	6.8753	6.96685	6.8359	7.05687	7.56755	7.13694	3.5782	9.04849	8.15156	8.91892	8.69488	7.7358	1.18082	4.71144	7.00251	0	5.32993	3.99637	4.42993	6.3779	2.9778	5.24545	7.94853	5.04193	7.99515	4.21819	4.71292
M10	MDA010	Baseline	Ipi-nivo	Responder	2.82767	6.73467	6.87	6.84521	7.32385	7.50026	7.41359	4.08435	9.13374	8.26548	8.96193	8.78166	8.01584	2.23446	5.1258	7.19414	4.69828	5.16671	4.27503	4.59407	6.3936	3.14397	6.10078	7.99044	5.14183	8.00716	4.12341	4.95047
M6	MDA011	Baseline	Ipi-nivo	Responder	1.31122	7.01067	7.76187	6.32742	8.19668	8.44661	7.15222	4.79894	8.2113	9.20707	8.31731	6.77797	7.28136	4.58618	2.96743	6.68845	3.85599	7.59145	6.52659	4.6759	4.97292	4.71082	4.27091	6.91449	5.77604	7.5236	3.3696	6.43751
M6	MDA011	Baseline	Ipi-nivo	Responder	1.19663	6.91672	8.19638	6.72949	8.62908	8.0062	7.56126	5.25203	8.62346	9.82596	9.51957	8.27892	8.51324	3.24956	0	7.17028	3.90987	7.58172	5.94845	8.03441	4.99917	6.07907	4.61601	7.38994	4.89492	7.56306	5.11252	6.77151
M6	MDA011	Baseline	Ipi-nivo	Responder	1.25275	6.50145	7.55247	5.69188	8.00721	8.30939	6.56181	3.34568	7.12398	8.52813	8.18553	6.22623	6.89823	4.32694	0	6.35719	3.49688	7.47173	6.51289	3.73601	4.90105	5.08513	3.22243	6.9449	4.93183	6.98013	4.56735	5.68124
M6	MDA011	Baseline	Ipi-nivo	Responder	1.10791	6.43172	7.7996	6.00891	8.06142	8.0549	7.64989	4.35935	7.781	9.11509	8.46018	6.93942	7.25353	4.10527	0	6.03178	4.03097	7.90955	6.48451	4.5375	4.89203	5.06563	3.7851	6.78351	5.08108	7.14975	4.91824	6.46782
M6	MDA011	Baseline	Ipi-nivo	Responder	2.05657	6.82301	7.97345	6.11879	8.43907	8.46118	7.73335	4.49491	7.83299	9.24344	8.65561	6.98489	7.44586	4.86444	0	6.36987	3.95786	7.37377	6.26787	4.37976	5.12895	4.36229	3.94385	7.20595	5.44722	7.28813	4.42641	6.33232
M6	MDA011	Baseline	Ipi-nivo	Responder	1.39437	6.68264	8.05545	5.79612	8.37834	8.14499	7.32445	4.11264	7.84542	9.14171	8.38749	6.74184	7.40499	4.42087	0	6.52936	3.86896	6.83643	5.55988	4.35036	5.31055	4.65041	4.20953	6.91417	5.29345	7.03959	4.19151	6.22801
M7	MDA012	Baseline	Nivolumab	Nonresponder	1.1	7.53743	7.87878	7.4323	8.74436	8.05094	10.1569	0	8.7939	8.24206	8.98486	7.67034	7.07618	3.57716	0	0	7.58686	4.6749	6.6423	0	6.39265	0	3.338	8.14476	5.78528	8.20715	5.30297	5.95367
M7	MDA012	Baseline	Nivolumab	Nonresponder	0.944444	7.47661	7.18729	7.16549	7.70703	7.52686	9.443	1.91513	7.4393	7.13114	8.28559	6.44727	6.49712	3.00941	0	5.06342	3.61043	5.25249	3.28989	0	5.99251	0	3.17976	8.08763	5.07585	8.3394	4.93399	5.03214
M7	MDA012	Baseline	Nivolumab	Nonresponder	1.19209	7.83585	7.07754	7.70689	7.49936	7.7271	8.10535	0	8.13907	7.55488	8.57662	6.9972	6.81025	0	0	5.35501	4.68946	4.70895	4.01906	0	5.70744	0	3.21478	8.82283	5.6099	8.69566	4.64565	4.67643
M7	MDA012	Baseline	Nivolumab	Nonresponder	2.69243	7.44726	6.57281	7.85902	7.0829	6.9773	7.98492	0.440476	9.12716	8.27441	8.1005	8.44714	7.47802	0	4.40448	6.44964	4.39965	5.18634	5.49116	3.83305	5.7576	2.57906	4.60768	8.71806	5.31208	8.64313	4.29515	4.66982
M7	MDA012	Baseline	Nivolumab	Nonresponder	1.6048	6.96753	7.2245	6.81168	7.67724	7.40458	8.51264	0	8.57701	8.05128	8.4666	7.7839	7.33126	2.48309	4.71295	6.463	4.45357	5.72344	4.87753	2.37697	5.62174	2.14155	4.3553	7.72736	5.04035	8.02412	3.99908	4.11586
M7	MDA012	Baseline	Nivolumab	Nonresponder	0.452174	6.12054	7.73694	5.47427	7.59413	6.45528	7.31534	0	6.40518	6.62231	9.01616	7.35363	8.26159	0	3.28775	5.33812	0	5.98696	0	2.67643	4.37815	2.94332	2.69375	6.15175	4.10144	7.20123	0	5.60622
M10	MDA013	On-treatment	Ipi-nivo	Responder	3.1929	6.57288	4.86011	7.39361	7.02589	6.88959	5.39651	4.30434	8.73401	8.111	7.78979	8.11285	7.02398	0	4.20336	6.58866	4.37417	5.34757	4.10275	4.69069	4.8745	2.68357	3.80578	7.73628	4.54062	7.57427	4.56708	4.07823
M10	MDA013	On-treatment	Ipi-nivo	Responder	3.6904	6.39905	4.83203	7.10952	6.62924	6.34743	5.53376	4.21616	7.99181	7.08689	7.27849	8.03489	6.21206	0	0	5.97947	3.82838	4.38673	3.57488	5.02018	4.56326	0	3.56567	7.73835	4.16274	7.25904	3.80143	3.82562
M10	MDA013	On-treatment	Ipi-nivo	Responder	3.66039	6.52335	4.99512	7.45041	6.6977	6.49471	5.10863	3.91073	8.64005	7.58811	7.54168	8.20225	6.22672	0.774958	1.61975	6.62876	4.03594	4.64993	3.59769	4.26135	4.99108	1.2208	3.29299	7.95975	4.66651	7.47999	4.54326	4.19952
M10	MDA013	On-treatment	Ipi-nivo	Responder	3.28086	6.48259	4.94648	7.14679	6.67819	6.35118	5.30077	3.95125	8.53791	7.52419	7.52392	8.21148	6.03728	0	0	6.54432	3.95595	4.86308	3.45182	4.43814	4.72872	0	3.26799	7.99669	4.31736	7.4445	4.2426	4.09445
M10	MDA013	On-treatment	Ipi-nivo	Responder	2.92449	6.52916	4.80135	7.06704	6.66111	6.45402	5.70601	3.48447	8.23656	7.44305	7.34567	7.8324	6.24607	1.58119	4.23369	6.13636	4.51527	5.3859	3.838	4.29625	4.68626	2.27434	3.53007	8.03971	4.58103	7.50198	4.74505	4.28529
M10	MDA013	On-treatment	Ipi-nivo	Responder	3.12986	6.78546	5.39985	7.23545	7.03013	6.45363	7.01919	4.3923	8.05164	7.54923	7.48592	7.97976	5.92181	0	4.81928	5.93849	4.00459	4.37866	4.09941	4.7363	4.74755	2.58076	3.20376	8.03765	4.17143	7.43527	3.81492	3.71969
M13	MDA016	Baseline	Ipi-nivo	Responder	1.20968	8.43037	8.04957	6.65098	8.58616	9.89743	7.29771	0	8.46976	7.64777	9.76576	7.30778	8.03975	0	4.95904	7.83375	3.28567	7.76307	6.85239	7.3416	6.78337	6.29204	5.32378	9.01886	8.25863	8.76003	3.98573	4.70321
M13	MDA016	Baseline	Ipi-nivo	Responder	1.09474	8.50335	8.26089	6.76059	8.77479	9.97124	6.86963	0	8.4978	7.84426	9.59833	7.19936	8.02302	0	5.67222	7.8006	3.01929	7.45199	6.72282	0	7.27161	6.4715	5.14393	9.19879	4.98353	8.92453	4.30558	4.20325
M13	MDA016	Baseline	Ipi-nivo	Responder	1.065	8.33281	8.08964	6.27247	8.75445	9.25322	8.16912	0	8.36133	7.84798	9.76089	7.1534	7.89744	0	6.34874	7.66146	2.65712	7.78156	6.70375	0	6.10753	5.53566	5.04297	8.65882	5.21208	8.90847	4.18492	4.36024
M13	MDA016	Baseline	Ipi-nivo	Responder	0.995604	9.0905	8.28045	6.8043	8.89729	10.3051	6.62017	0	8.33225	7.31667	9.6985	7.21836	7.82004	0	4.43486	7.75331	0	7.48715	6.45609	0	7.65824	7.2609	4.69664	9.6143	5.49541	9.21899	4.48599	3.98236
M13	MDA016	Baseline	Ipi-nivo	Responder	1.0073	8.48562	8.42261	6.22948	7.82695	9.78206	6.01256	0	6.54907	7.02306	9.68433	6.87341	7.05899	0	0	6.29093	0.78547	6.10036	5.04296	0	6.78975	6.32901	4.17471	8.09795	4.65716	8.56157	3.09438	4.46156
M13	MDA016	Baseline	Ipi-nivo	Responder	0.902041	8.58642	8.21875	6.63158	7.88989	10.2426	6.00482	0	6.95959	6.51155	9.72636	6.38779	6.7862	0	3.71893	6.59775	1.54396	6.30355	6.12983	0	7.17486	6.50986	4.26114	8.38625	5.06672	8.44939	2.38893	3.8555
M12	MDA018	Baseline	Nivolumab	Nonresponder		8.59248	6.42402	6.1702	8.18293	8.81962	7.70544	0	4.78421	6.58897	9.40771	5.6888	4.47218	0	5.22733	5.51321	3.31737	5.4147	4.71088	3.12127	5.65885	5.78524	0	8.08316	6.29046	8.46051	3.8821	5.19847
M12	MDA018	Baseline	Nivolumab	Nonresponder		7.52308	5.04233	5.35549	8.20182	8.35154	7.66781	0	3.04619	5.48568	9.78448	4.61197	0	0	0	4.37104	0	3.60831	0	0	4.23677	4.68434	0	6.66282	4.94487	7.36594	2.90856	3.09219
M13	MDA019	On-treatment	Ipi-nivo	Responder	1.79887	6.17528	7.45514	5.66346	7.73496	7.10557	7.1821	4.11017	8.39319	7.83755	8.6081	7.60457	7.55168	0	4.64117	7.10217	3.83398	5.65399	5.11949	4.71187	5.09041	3.54709	3.80003	7.65589	3.90918	7.25115	2.91516	4.20469
M13	MDA019	On-treatment	Ipi-nivo	Responder	2.12755	6.77915	7.71218	5.85229	8.29698	7.08904	7.8672	0.415991	9.27064	8.32783	9.56046	8.06617	8.3353	0	5.71404	7.60369	4.33937	6.21193	6.13118	0	5.64221	0	4.53478	8.38602	4.47821	7.92447	3.94076	4.45203
M13	MDA019	On-treatment	Ipi-nivo	Responder	2.04526	6.48911	7.74378	4.986	8.38836	6.35027	8.15713	0	9.04782	7.93875	9.53857	7.96745	8.19108	0	5.20308	7.82917	3.33784	7.06284	4.56145	0	5.28668	0	4.39895	8.0773	4.08745	7.48713	3.24294	3.61455
M13	MDA019	On-treatment	Ipi-nivo	Responder	2.3017	6.55454	8.09755	4.98695	8.59484	6.08924	8.37885	0	8.30439	8.10179	10.1333	7.71622	8.12616	0	5.84758	7.08913	2.98609	6.76158	4.57521	0	4.87678	1.64102	4.55916	8.5273	3.99719	7.754	3.27851	3.94819
M13	MDA019	On-treatment	Ipi-nivo	Responder	1.13274	6.6233	8.19464	4.2627	8.23833	6.73574	7.36612	0	7.00073	7.34676	9.67678	7.31536	7.84009	0	5.33577	6.88538	0	6.92934	0	0	4.52136	4.39395	5.18106	8.06523	3.9177	7.59076	3.14768	2.56371
M13	MDA019	On-treatment	Ipi-nivo	Responder	1.02058	6.30098	7.71542	4.04757	7.87915	6.10042	5.66093	0	5.93713	6.47242	9.24914	7.15672	7.60446	0	3.52676	6.63905	2.54493	6.97531	0	0	3.75083	4.02735	5.19636	7.56714	4.58177	7.11251	3.07563	3.79204
M14	MDA020	Baseline	Ipi-nivo	Nonresponder	0.333333	7.3264	7.90872	6.25924	7.03262	8.5814	4.88742	0	2.96376	6.30064	10.9262	4.73402	4.16127	0	0	0	2.66655	0	0	0	3.51212	0	2.8857	5.62942	3.94982	4.91023	3.02678	2.71552
M14	MDA020	Baseline	Ipi-nivo	Nonresponder	0.4	7.74178	7.84239	6.5742	7.12419	8.71233	5.21412	0	3.40649	6.35503	11.187	3.51292	0	0	0	0	2.82692	0	0	0	3.64703	0	0.364265	5.65459	3.99469	5.39787	2.97402	2.57151
M14	MDA020	Baseline	Ipi-nivo	Nonresponder	0.272727	7.15113	7.92182	6.19042	6.98013	8.16815	5.01959	0	0.532897	6.5882	10.6411	5.46671	5.31213	0	0	0	0	3.56634	3.74659	0	3.19298	3.0435	0	5.0922	4.59808	5.56076	1.8653	3.4433
M14	MDA020	Baseline	Ipi-nivo	Nonresponder	0.333333	7.35748	7.95933	6.37338	7.21021	8.25639	4.70165	0	3.76131	6.50582	11.0044	4.8971	5.47385	0	5.2059	3.32414	2.71626	3.8986	3.20973	0	3.53051	4.30484	2.536	5.82925	3.48298	5.65411	2.59055	1.95439
M14	MDA020	Baseline	Ipi-nivo	Nonresponder	1.19931	7.068	8.03583	5.44896	7.67959	7.62357	6.53735	0	5.43151	7.09095	10.2041	6.12176	6.26287	4.55525	0	0	6.57579	0	0	0	5.87654	0	3.56376	7.23511	4.49544	6.8163	4.24191	4.68435
M14	MDA020	Baseline	Ipi-nivo	Nonresponder	1.61798	7.3516	7.57493	6.1501	7.38794	8.9212	7.89283	0	6.82167	7.44452	8.86808	6.43141	6.45997	0	5.11277	5.51246	0	4.84749	5.61826	0	6.37399	0	2.8878	7.34142	4.14507	6.96908	2.97598	2.53571
M14	MDA021	On-treatment	Ipi-nivo	Nonresponder	0.545455	8.55974	7.49642	6.97759	7.02032	10.4819	6.57455	0	5.09504	6.54287	9.35954	4.71178	5.99198	0	5.631	5.1042	0	4.46061	6.61597	0	5.87281	0	0	8.59361	5.09027	7.70604	3.1273	3.62065
M14	MDA021	On-treatment	Ipi-nivo	Nonresponder	0.855469	8.54438	7.39446	6.99802	7.132	10.5255	6.70708	0	5.58641	6.8511	9.38403	5.15319	6.15098	0	5.92327	5.33888	0.548416	4.71061	6.72691	0	6.08027	1.19138	0	8.57293	4.89517	7.88053	2.90789	3.85625
M14	MDA021	On-treatment	Ipi-nivo	Nonresponder	0.831633	8.36255	7.47729	6.77933	7.09564	10.3709	6.64017	0	5.81384	6.65059	9.30062	4.76927	5.90101	0	5.47059	5.03436	2.01282	4.33358	6.37482	0	5.87177	0	1.84741	8.34515	4.74761	7.44778	1.95263	3.36928
M14	MDA021	On-treatment	Ipi-nivo	Nonresponder	0.268156	8.417	7.20771	6.95263	7.3105	10.3586	5.95518	0	5.12388	6.63904	9.29229	4.42295	5.76174	0	5.38052	4.77179	0	4.69341	6.64552	0	5.75633	0	0.679199	8.51136	4.68989	7.55124	0	3.00452
M14	MDA021	On-treatment	Ipi-nivo	Nonresponder	0.503067	8.33946	7.35695	6.84233	7.13805	10.3943	6.41794	0	4.42476	6.3983	9.31339	4.11463	5.48117	0	5.15403	4.55864	0	4.09578	6.39119	0	5.61194	0	0	8.37196	4.69727	7.37606	0.271387	3.31382
M14	MDA021	On-treatment	Ipi-nivo	Nonresponder	0.64574	7.937	7.24425	6.34765	6.92824	9.92198	6.0334	0	5.28929	6.40726	8.89893	4.73837	5.35088	0	4.95548	4.45542	0.654951	4.02119	6.40454	0	5.57423	0	2.0827	7.87769	4.35829	6.99003	1.96799	3.41885
M15	MDA022	Baseline	Ipi-nivo	Responder	2.08446	6.32845	7.29821	6.42636	8.50136	8.98237	6.78952	4.55767	8.02243	8.1623	9.43957	7.71731	7.87062	0	5.42684	5.96517	0	5.62674	6.52213	0	5.67279	5.29693	5.61836	7.52853	3.78934	7.5752	3.70377	5.23949
M15	MDA022	Baseline	Ipi-nivo	Responder	0.928889	5.89155	6.23837	6.18201	7.9002	8.67928	6.69909	3.2294	7.53695	7.45876	8.71739	7.20673	7.23287	0	0	5.59568	0	5.34696	5.25783	0	5.3611	6.41775	4.73603	6.96169	5.19336	7.43188	2.23003	5.52178
M15	MDA022	Baseline	Ipi-nivo	Responder	1.45536	6.81144	6.78343	6.71593	8.45714	9.52527	6.38221	2.53538	7.55123	7.44526	9.55331	6.61994	6.95893	0	5.35891	6.43899	2.80246	5.20556	5.75977	3.42758	6.02459	7.16376	4.86722	7.84015	4.9007	8.07921	2.95254	3.96082
M15	MDA022	Baseline	Ipi-nivo	Responder	1.5941	7.175	7.37733	6.06015	8.33914	8.56713	7.33642	3.43823	7.6449	7.89171	9.17946	7.46723	7.64798	0	5.97018	5.76756	3.86911	5.19965	6.83954	0	6.96964	5.29295	5.17195	7.65129	4.94032	7.90629	3.64675	4.27997
M15	MDA022	Baseline	Ipi-nivo	Responder	1.27904	6.84332	7.08936	6.35442	8.61476	9.20338	7.74806	3.86721	7.92045	7.93009	9.21194	7.28501	7.83145	0	6.15155	6.16	0	6.26584	6.16567	3.21282	5.69971	6.62791	5.95263	7.88163	5.01617	7.74711	0	5.34949
M15	MDA022	Baseline	Ipi-nivo	Responder	1.32218	6.55613	7.56951	6.09138	8.45129	9.24448	7.40112	0	7.4747	7.82895	9.26826	7.18146	7.51515	0	5.29561	5.73299	3.44669	5.31216	5.64541	0	6.16516	5.9701	5.33609	7.24843	4.73609	7.58562	0	4.84601
M16	MDA023	Baseline	Nivolumab	Nonresponder	1.25472	8.77519	8.74965	6.2984	7.34624	9.17724	10.4826	0	7.02939	8.61584	9.03289	7.64442	7.47986	4.85784	6.74722	5.02695	4.63159	5.30484	0	0	8.31693	5.61191	3.35568	8.57614	5.76095	8.98664	4.6536	5.27142
M16	MDA023	Baseline	Nivolumab	Nonresponder	0.97561	8.70809	9.02516	6.31075	6.90126	9.58648	10.1913	0	5.87647	8.04345	8.55942	6.66898	6.60708	3.51063	5.85633	4.30572	4.13923	4.24401	3.20381	0	8.33975	4.82333	0	8.33428	4.77375	8.91444	4.6681	5.25362
M16	MDA023	Baseline	Nivolumab	Nonresponder	1.15686	8.12684	8.28606	6.00794	6.90847	9.1272	9.37631	0	5.57162	7.47047	8.26054	6.19409	6.63746	3.01645	3.78906	0	0	3.92099	3.50538	0	7.44837	3.83191	0	8.2711	4.13585	8.46913	4.76654	4.89801
M16	MDA023	Baseline	Nivolumab	Nonresponder	0.461538	8.55532	9.09585	5.30139	7.38917	9.64304	10.2786	0	5.07045	8.27104	9.3774	6.93985	7.04257	5.14796	4.51909	0	3.0889	0	4.14755	0	8.20713	0	0.489654	8.36444	3.86164	8.70662	4.33728	4.79238
M16	MDA023	Baseline	Nivolumab	Nonresponder	0.727273	8.60853	8.8959	6.01171	7.04941	9.55724	9.50671	0	6.13416	7.91257	9.60426	6.50705	7.09459	3.52886	4.56228	5.28237	1.16783	4.96421	3.67945	0	7.91774	4.99006	0	8.35904	4.33663	8.57764	3.86591	5.12123
M16	MDA023	Baseline	Nivolumab	Nonresponder	3.4375	6.83087	5.91673	8.00119	7.26335	7.43969	5.4942	5.49936	9.8794	9.1697	9.33791	9.24514	8.56795	0	0	7.23353	4.11457	5.5826	2.67238	5.91449	6.4128	3.35985	4.57263	8.34336	4.87918	7.70278	4.04188	4.29552
M18	MDA024	Baseline	Nivolumab	Nonresponder	2.74772	8.23677	7.80686	7.78913	8.39863	8.33171	7.59705	3.98363	9.33258	8.71234	9.32989	8.49043	8.48746	0	5.74598	6.9379	5.10088	6.353	4.72639	4.98445	6.57566	5.50616	5.58118	8.69209	5.94331	8.88611	4.32607	4.74114
M18	MDA024	Baseline	Nivolumab	Nonresponder	1.14871	8.71279	8.49858	7.57417	7.84949	9.46543	6.79103	0	7.98809	7.95769	9.85285	7.11849	7.68346	0	5.43967	5.74855	5.22725	6.09513	5.79153	0	7.63337	5.95631	4.27658	8.69135	5.76219	8.75995	4.34376	4.21068
M18	MDA024	Baseline	Nivolumab	Nonresponder	1.2071	8.51686	8.90439	7.55792	7.84264	9.53052	7.273	0	7.66753	7.93162	10.2324	7.06671	7.50304	0	5.86578	5.71022	4.77808	5.69628	5.3159	0	7.28346	6.86809	4.03514	8.40702	5.35917	8.35703	3.73288	4.22879
M18	MDA024	Baseline	Nivolumab	Nonresponder	1.29352	7.97794	8.1679	6.96996	7.95086	8.80738	6.68606	0	8.06581	7.99276	10.011	7.18726	7.58462	0	0	2.50419	5.01891	5.10231	5.52398	0	6.77136	5.85103	4.4118	8.49426	5.14934	8.29161	3.56896	4.21493
M15	MDA025	On-treatment	Ipi-nivo	Responder	1.66334	6.44025	6.66883	5.76523	7.816	6.79059	7.108	3.27182	8.16564	7.92706	9.76533	7.32663	7.87256	0	6.03852	7.11202	0	6.10703	3.81703	0	5.90589	6.17702	5.37926	8.17373	4.83691	8.15902	4.6233	2.27233
M15	MDA025	On-treatment	Ipi-nivo	Responder	2.06436	6.8694	6.07425	6.03598	7.55287	6.02745	7.62666	2.81042	8.66193	7.50929	8.34879	7.34787	7.71993	0	5.66254	7.45187	2.04305	5.64782	4.46006	0	6.05268	5.80473	4.72799	8.04913	4.8936	7.8433	3.8889	1.9154
M15	MDA025	On-treatment	Ipi-nivo	Responder	1.98244	6.47033	6.67398	5.63948	7.52578	6.21921	6.76153	3.86449	8.26117	7.46617	9.14161	7.23148	7.63074	0	6.07362	7.38607	0	5.77371	4.21255	0	6.18941	6.05302	4.70672	7.91516	4.47519	7.82716	4.15903	3.04788
M15	MDA025	On-treatment	Ipi-nivo	Responder	2.47985	7.10183	6.31898	6.46758	7.87581	6.31376	7.59724	3.63926	8.6746	7.74732	8.60858	7.68005	7.79588	0	6.14417	7.45147	2.2242	5.82708	4.28806	3.53131	6.4694	5.71753	4.67719	8.09159	5.0554	7.97032	3.52294	3.30934
M15	MDA025	On-treatment	Ipi-nivo	Responder	1.84349	6.50883	6.13752	5.45266	7.27547	6.24957	7.17891	3.98233	7.71809	6.94215	7.85758	6.3198	6.88698	0	5.78724	6.91712	0	5.39246	2.58611	0	6.24889	5.73948	4.08104	7.50145	4.6321	7.29391	3.10526	0
M15	MDA025	On-treatment	Ipi-nivo	Responder	2.01346	6.53933	6.45534	5.8555	7.17803	6.2777	6.56023	4.50914	8.35703	7.25295	8.34966	7.41592	7.46295	0	5.74319	7.11485	0	5.61466	4.45812	2.62119	5.88052	5.34863	4.31609	7.82926	4.52061	7.6388	3.6909	3.39457
M19	MDA026	Baseline	Ipi-nivo	Responder	1.83099	7.84712	7.52277	6.01881	7.68117	8.63725	9.05313	5.07751	8.37014	8.56766	9.23988	7.31032	7.63641	0	5.56315	7.01744	3.96873	6.0219	7.45054	0	7.50636	6.1123	5.53508	8.28114	5.22131	8.98882	4.30945	5.32083
M19	MDA026	Baseline	Ipi-nivo	Responder	1.99586	7.69655	6.96139	6.35611	7.5747	8.49864	8.01474	2.88304	8.77823	8.41887	9.06935	7.67411	8.03614	1.27291	5.37625	6.79284	4.86826	5.76264	7.37138	0	6.39501	5.81585	5.42079	8.4803	5.09443	8.85728	4.6208	4.76669
M19	MDA026	Baseline	Ipi-nivo	Responder	1.70091	7.39732	6.82259	6.19427	7.15979	7.88041	8.2168	4.92767	8.53649	7.94619	8.8804	7.44159	7.64646	0	5.31575	6.98047	4.08343	5.71268	7.22245	0	6.8072	5.77141	5.14587	8.15764	4.91659	8.68046	4.40601	4.98223
M19	MDA026	Baseline	Ipi-nivo	Responder	0.622074	6.61952	6.64829	5.24989	6.88842	7.79058	7.90089	2.82103	7.47495	7.48858	8.50589	6.44747	6.9804	0	5.49773	6.07631	3.21517	5.4803	6.6655	0	5.86343	5.93809	4.46481	7.55553	4.21062	7.88035	3.13513	4.22999
M19	MDA026	Baseline	Ipi-nivo	Responder	1.39237	7.80582	7.07962	5.99908	6.89996	8.68038	8.0071	1.66734	8.3769	7.71563	8.76909	6.8404	7.35635	0	4.91594	6.80961	4.39655	5.86206	7.61003	0	6.17944	5.29197	5.26912	8	4.94363	8.90643	4.81082	4.27174
M19	MDA027	On-treatment	Ipi-nivo	Responder	3.1153	7.21592	6.55889	7.21617	7.51699	6.88641	6.79875	4.51314	9.1913	8.30566	7.94251	8.6655	7.87669	0	4.72728	7.0995	5.13385	5.901	6.83228	5.19366	6.61686	5.36946	4.84155	8.62066	5.20633	8.33456	3.67659	4.61102
M19	MDA027	On-treatment	Ipi-nivo	Responder	2.96037	6.41115	5.78714	6.03481	7.27167	5.95956	6.53249	3.94274	9.09248	8.03567	7.68609	8.32356	7.83731	0.675003	4.66014	7.09379	4.88703	5.59413	5.36894	4.13809	6.03403	4.60089	4.44716	8.02886	4.36666	7.65588	3.18813	4.00748
M19	MDA027	On-treatment	Ipi-nivo	Responder	3.19597	6.77387	5.90033	6.52682	7.34667	6.10148	6.36243	0	9.11972	8.10872	7.62131	8.27469	7.7516	0	0	6.99546	5.10741	5.64614	5.80242	0	6.14089	3.72069	4.45357	8.30542	4.50579	8.05087	3.78145	4.35076
M19	MDA027	On-treatment	Ipi-nivo	Responder	2.48533	6.39269	6.28074	5.73975	7.02782	6.3615	7.33356	4.22596	8.74227	7.76809	7.46506	7.90435	7.47914	0	4.82421	7.05983	3.94236	5.71647	5.91077	4.41266	6.03337	5.32018	4.31638	7.79043	4.21457	7.58419	2.75116	3.46864
M19	MDA027	On-treatment	Ipi-nivo	Responder	3.22922	6.26497	5.6446	6.16656	7.16237	6.30934	5.86293	0	8.9694	8.01966	7.72154	7.97032	7.52099	0	2.49584	6.81962	4.74332	5.1843	5.31894	0	5.81534	4.5361	3.92367	7.75184	4.15257	7.52215	3.1529	3.92821
M19	MDA027	On-treatment	Ipi-nivo	Responder	3.19221	6.31298	5.80771	6.4044	7.07714	6.74583	6.10648	0	8.93985	8.10518	7.93114	8.01763	7.49479	0	3.40423	6.67416	0	4.59628	5.39574	2.23374	5.84653	5.02218	0	7.61002	4.02432	7.36224	0	0
M16	MDA028	On-treatment	Nivolumab	Nonresponder	0.516129	6.81281	7.8448	5.52504	6.86857	7.14151	9.20377	0	7.44268	7.78518	7.86316	6.81918	7.14085	2.61519	6.45148	5.26086	4.82143	0	3.62054	0	7.15818	4.78151	0	7.14266	4.09173	7.58392	3.00478	4.00932
M16	MDA028	On-treatment	Nivolumab	Nonresponder	1.63077	6.80028	7.60525	6.05932	6.71878	6.77044	8.55267	1.19225	7.4134	7.46814	7.78816	6.89375	6.74316	1.91055	5.36685	5.52684	2.94951	4.49438	3.73724	0	7.35056	4.6278	3.94543	6.92969	3.83473	7.73925	2.85611	4.24743
M16	MDA028	On-treatment	Nivolumab	Nonresponder	1	7.15094	7.66867	5.45779	6.6626	7.01885	8.99253	0	7.17297	7.11098	7.3865	6.2684	6.55634	3.75333	5.7683	4.899	3.57333	3.81225	2.51774	0	6.90197	4.29319	3.59882	6.84654	2.56499	7.79881	2.92143	4.4671
M16	MDA028	On-treatment	Nivolumab	Nonresponder	1.10198	6.55165	7.46138	5.06022	6.90627	6.44566	9.28454	0	7.63185	7.52111	7.40495	6.73481	7.12562	2.57461	5.63473	5.74207	3.8583	3.82029	4.05046	0	6.89934	4.76684	4.31339	7.00581	3.58458	7.55166	3.34644	4.07019
M16	MDA028	On-treatment	Nivolumab	Nonresponder	1.2067	6.29235	7.30295	6.22654	6.53078	6.18039	7.75703	0.968871	7.63411	7.46084	7.46233	6.66677	6.70582	1.33388	5.01377	4.60048	3.76047	4.4943	3.13604	0	6.31912	4.14572	3.67016	6.6815	4.02501	7.39347	3.02649	4.16275
M16	MDA028	On-treatment	Nivolumab	Nonresponder	0.968421	6.41997	7.51162	5.03025	6.83127	6.22149	9.38591	2.94378	7.1318	7.5823	7.08276	6.88285	6.88	3.40469	6.20151	5.4673	1.31019	4.40787	3.78166	3.44707	6.82072	5.36692	3.36138	6.96462	3.74395	7.41748	2.72596	4.51568
M21	MDA029	Baseline	Nivolumab	Nonresponder	1.0514	4.45445	6.33592	4.15327	6.49729	5.24366	8.44107	0	4.46159	6.97819	7.64166	6.07511	6.06135	0	5.35145	3.01791	2.61684	5.33027	0	0	3.98856	3.82642	2.32422	6.01151	3.77427	6.07767	2.5575	4.41311
M21	MDA029	Baseline	Nivolumab	Nonresponder	0.785185	5.20494	6.75486	4.48423	6.95008	5.90941	9.13178	0	4.52023	7.63439	8.29569	6.51649	6.13784	0	6.1644	3.88606	2.58061	5.77557	0	0	5.27084	4.38637	3.49603	6.68013	3.75282	6.75194	3.81659	4.03038
M21	MDA029	Baseline	Nivolumab	Nonresponder	0.706383	4.73809	7.19396	4.64422	6.37957	6.33551	8.59909	1.10619	4.39431	7.09602	7.55374	6.08529	5.38933	0	5.20006	3.42978	2.4494	4.32757	3.52701	1.69601	5.08023	4.05659	2.07441	6.72474	3.93626	6.28119	3.66403	4.01097
M21	MDA029	Baseline	Nivolumab	Nonresponder	1.47247	5.55687	7.80728	5.3767	6.70677	7.30715	8.70386	0	6.45459	7.36108	8.38852	6.99573	6.00705	0	4.93696	5.17669	0	4.49402	3.6689	0	5.02857	3.82206	1.99648	7.12429	3.71648	7.02222	3.28986	3.87114
M21	MDA029	Baseline	Nivolumab	Nonresponder	0.767045	5.17186	6.85292	3.95848	6.07445	5.90819	8.50182	0	4.47843	6.76049	7.18468	5.9183	5.12624	0	4.30141	0	0	4.87932	2.32046	0	5.03566	0	0	6.43202	3.59684	6.4457	3.17319	2.84599
M21	MDA030	On-treatment	Nivolumab	Nonresponder	1.17	6.42835	7.3917	5.83403	6.90187	6.80515	8.03591	0	6.64767	7.00925	8.2348	6.7037	5.91369	0	5.42227	5.29592	2.74368	5.21164	4.50124	0	4.16455	3.14589	3.96077	7.24891	4.72489	7.40677	3.19967	3.3075
M21	MDA030	On-treatment	Nivolumab	Nonresponder	0.674931	7.12701	8.20482	5.99766	7.03192	7.14198	7.89846	0	6.64512	6.94561	8.81009	6.8378	5.94186	0	5.01998	5.37446	2.92646	4.97294	3.94957	0	4.21943	3.93096	4.01927	7.43383	5.53095	7.89305	4.10754	4.35097
M21	MDA030	On-treatment	Nivolumab	Nonresponder	1.29331	6.14007	7.67655	5.56644	6.72637	6.54215	7.68228	0	6.79614	6.93369	8.18852	6.88773	6.03443	0	4.87906	5.09245	2.97906	5.5529	3.46902	0	4.17969	3.24336	3.89238	6.95525	4.46078	7.14199	3.20702	3.4911
M21	MDA030	On-treatment	Nivolumab	Nonresponder	2.12058	6.3642	7.87183	5.67154	7.054	6.79179	8.00453	0	6.32092	7.24277	9.15532	6.7711	6.26076	0	6.23817	4.62943	0	5.06009	3.26352	0	4.23575	4.24113	3.74761	6.88662	4.60146	7.25732	2.82553	2.91223
M21	MDA030	On-treatment	Nivolumab	Nonresponder	1.88022	5.70214	7.21972	4.86201	6.4602	5.89556	7.77977	0	5.08054	6.74132	8.02034	5.83647	5.50295	0	5.63051	0	1.74165	4.1805	1.49697	0	3.74575	1.72906	2.32164	6.52515	3.93632	6.78301	3.23432	2.87353
M21	MDA030	On-treatment	Nivolumab	Nonresponder	2.88386	6.38427	7.72309	5.33726	7.25719	6.42222	8.0708	0	5.72979	7.26314	8.86564	6.20265	6.10878	0	6.72718	4.34839	2.7793	4.54602	2.8748	0	4.21534	3.30533	3.5474	6.78342	4.17115	7.33784	2.91767	3.65414
M21	MDA030	On-treatment	Nivolumab	Nonresponder	1.69171	6.64964	7.98837	5.59748	7.52012	6.69843	8.33253	0	5.98266	7.52605	9.13172	6.46352	6.37086	0	6.99273	4.63157	2.81469	4.79082	3.05891	0	4.47698	3.53861	3.80213	7.0419	4.43629	7.60359	3.17279	3.91321
M22	MDA031	Baseline	Nivolumab	Nonresponder	0.133333	7.99723	8.34522	7.81369	5.82316	9.12157	6.57926	0	5.97456	7.6841	9.22806	5.11603	5.37408	3.95554	5.26084	5.01168	3.2474	4.73787	4.69313	0	6.59762	5.74184	3.14474	8.20829	4.94866	7.73494	3.92366	3.20249
M22	MDA031	Baseline	Nivolumab	Nonresponder	0.65	7.60587	8.42094	7.89108	6.01628	9.15286	6.54563	0	4.19115	8.02573	9.09595	4.48683	4.88783	5.30423	4.31642	3.28941	2.59032	4.41123	4.36061	0	6.34513	4.23458	0	8.07039	4.65513	7.53833	3.28043	4.11084
M22	MDA031	Baseline	Nivolumab	Nonresponder	0.473684	8.2844	8.99839	7.76934	6.47103	9.19346	6.79139	0	5.16307	8.00033	9.66611	4.98409	5.1192	2.44845	4.57608	4.63125	0	4.22446	4.37411	0	6.61931	3.78804	1.22175	8.28855	4.81877	7.91545	3.21556	2.66437
M22	MDA031	Baseline	Nivolumab	Nonresponder	0.2	7.92613	8.7447	7.81972	6.20431	9.10656	7.06717	0	5.02903	8.19328	9.28112	4.85791	4.72901	4.16559	4.63907	0	3.51807	3.23496	5.00191	0	6.52471	2.1174	0	7.9018	4.79139	7.60175	3.73693	3.69005
M22	MDA031	Baseline	Nivolumab	Nonresponder	0.2	7.43958	8.00882	7.27012	5.62316	8.71966	7.03918	0	5.83346	7.62522	8.70227	4.87026	4.77172	3.09271	4.25231	4.24993	2.68979	4.97931	3.94026	0	6.36642	3.16266	0	7.60672	4.58777	7.47454	3.45592	2.29586
M22	MDA032	On-treatment	Nivolumab	Nonresponder	1.92734	7.82343	7.57081	7.438	7.57824	8.31055	7.15381	0	7.35654	7.5521	8.48689	6.57741	6.37441	4.28303	6.0518	5.63771	3.12347	4.96898	5.16355	0	6.29522	3.86404	3.79017	8.19933	5.05814	8.37028	3.66371	2.38778
M22	MDA032	On-treatment	Nivolumab	Nonresponder	0.617021	8.21731	8.31805	7.919	6.92327	9.04776	6.99871	0	6.48651	7.89683	9.33721	5.71105	5.68125	4.5312	2.76524	5.03353	2.96513	3.48001	2.4816	0	6.86608	0	3.22085	8.51391	4.9983	8.15825	3.17815	3.60868
M22	MDA032	On-treatment	Nivolumab	Nonresponder	0.277778	8.17274	8.75682	7.73078	6.2165	9.30347	7.2828	0	4.99458	7.98559	9.33366	4.90253	5.40518	3.57359	4.4659	4.94854	0	4.53906	3.49388	0	6.36183	2.07232	0.43922	8.61574	5.09896	8.03525	3.25741	1.43279
M22	MDA032	On-treatment	Nivolumab	Nonresponder	0.259259	8.37481	8.58755	7.31635	6.63087	9.13347	6.92135	0	5.65873	8.08679	9.36314	5.32447	5.66402	3.79186	5.46558	5.1954	2.1895	4.49303	4.35406	0	6.87568	1.49493	1.53295	8.53822	5.13578	8.03335	3.87274	3.4198
M22	MDA032	On-treatment	Nivolumab	Nonresponder	0.258065	8.43468	8.61459	7.64346	6.40146	9.29673	6.67044	0	5.11119	8.26617	9.43125	5.16553	5.49733	3.76928	5.11226	5.19865	0	4.54441	4.50753	0	6.97547	3.39185	2.209	8.71003	5.21757	8.24886	4.09655	3.16066
M22	MDA032	On-treatment	Nivolumab	Nonresponder	0.4	8.07513	8.37776	7.30305	6.18009	8.84927	6.52208	0	6.40425	7.73751	9.3326	5.81974	5.60635	3.95763	5.20737	5.11043	2.48154	4.55873	3.56581	0	6.47467	1.99299	2.74611	8.19358	4.46566	7.58807	3.01384	3.42245
M11	MDA033	Baseline	Nivolumab	Nonresponder	1.55059	8.00045	9.0838	6.89792	8.81624	8.17834	8.48255	0.913761	9.09621	9.15376	9.61011	7.62311	8.38584	0	7.15733	7.58157	3.78133	7.18989	5.92288	0	6.47234	6.46281	5.11915	8.50823	4.7884	8.85899	3.69463	5.40851
M11	MDA033	Baseline	Nivolumab	Nonresponder	2.39423	7.42004	7.76968	7.00637	8.20282	7.72365	7.77115	0	8.99303	8.40338	9.10688	7.71148	8.10557	0	6.39262	6.98445	4.34718	6.87543	4.44756	0	5.82436	5.28776	4.07198	8.58118	4.16491	8.14325	3.25368	4.80389
M11	MDA033	Baseline	Nivolumab	Nonresponder	2.10209	8.08101	8.45496	7.2805	8.75031	8.80254	7.93652	0	9.64042	8.81245	9.84177	8.14331	8.73538	0	6.68381	7.61285	4.82339	7.40406	5.8466	0	6.64529	5.82871	5.0746	8.79253	4.69221	8.66922	3.59459	5.32152
M11	MDA033	Baseline	Nivolumab	Nonresponder	2.40186	7.34954	7.64174	7.65856	8.63405	6.90847	8.28595	3.11058	9.67154	8.98728	9.31104	8.29935	8.56733	0	6.59191	7.28305	4.65192	6.89781	4.81722	3.08483	5.52159	5.2651	4.48188	8.77637	4.23694	8.13859	3.33548	5.12597
M11	MDA033	Baseline	Nivolumab	Nonresponder	0.866087	7.50913	8.79328	6.54351	8.48635	7.49957	8.77857	0	8.98469	8.84222	9.54927	7.32663	7.83642	0	7.2265	7.54105	2.98114	6.66425	4.94125	0	5.25678	6.06102	4.61093	8.10144	4.39238	8.235	3.17719	5.01288
M3	MDA034	On-treatment	Ipi-nivo	Nonresponder	2.801	7.21424	7.69137	8.6318	7.93092	8.21274	6.80023	0	9.62201	8.92164	8.31968	8.12489	7.26679	0	0	7.14249	6.20979	5.28371	6.06243	4.02587	6.12089	6.06077	3.75678	9.46457	4.3882	7.88185	4.18251	4.92516
M3	MDA034	On-treatment	Ipi-nivo	Nonresponder	0.586826	7.88905	8.85118	7.339	7.83938	9.13555	7.04231	0.747999	8.11012	8.11037	8.68941	6.61779	6.73449	0	0	5.71509	5.19347	5.76216	6.22837	0	6.14049	6.56045	3.24229	8.80232	5.00073	8.18311	4.29322	3.55479
M3	MDA034	On-treatment	Ipi-nivo	Nonresponder	1.45167	7.85048	8.30128	7.80135	7.82576	8.6961	6.58958	4.91812	8.62389	8.32646	8.62867	7.81611	7.17276	0	0	6.30278	5.63686	5.41602	5.62586	5.68996	6.06037	6.25301	4.19393	8.79889	4.91024	8.17627	4.03851	2.82565
M3	MDA034	On-treatment	Ipi-nivo	Nonresponder	0.44	6.67556	8.65252	7.57074	7.60761	8.50331	7.79124	2.62173	8.624	8.32006	8.28757	7.53423	6.50396	0.64448	5.47537	5.80553	3.74141	6.79295	0	4.90482	6.2583	6.6483	3.18979	8.40141	5.7366	7.69731	2.99927	5.15788
M4	MDA035	Baseline	Nivolumab	Responder	1.02778	8.19703	7.56109	7.04187	8.87536	9.13464	8.57936	0	6.81457	8.50071	9.53458	6.49273	6.66483	0	5.28546	6.30356	4.83394	5.06628	4.76852	0	5.7864	6.17191	1.82531	8.57124	4.96039	8.06998	4.79563	4.00718
M4	MDA035	Baseline	Nivolumab	Responder	1.01064	8.55837	7.78844	7.63165	9.23752	8.41314	8.59912	0	8.23441	9.12346	9.31598	7.31554	7.59875	0	6.48546	6.95241	5.38908	5.60237	0	0	6.55707	6.6149	3.60254	8.89675	5.87097	8.91823	4.88185	2.66117
M4	MDA035	Baseline	Nivolumab	Responder	2.64857	7.41766	6.81038	8.63867	8.68189	8.25554	7.38374	6.47633	9.31653	8.87113	9.34818	9.18529	7.61326	0	0	7.00711	4.93251	4.7804	4.92101	6.66512	6.72026	6.30149	4.9507	9.29558	4.20786	8.13422	4.00096	4.39329
M4	MDA035	Baseline	Nivolumab	Responder	3.1274	8.21898	7.37752	8.35986	9.41946	8.18371	8.84066	5.51486	9.43929	9.43161	9.33913	8.85625	7.90922	0	5.82194	7.27225	6.23825	5.91719	5.39418	4.71495	6.77066	6.23886	4.73809	9.23251	5.54467	8.90023	4.52594	4.84647
M4	MDA035	Baseline	Nivolumab	Responder	3.33333	8.07307	7.18957	8.49718	8.66093	7.77126	7.47286	3.72518	10.0595	9.52661	8.9444	9.10266	8.13391	0	5.76782	7.05564	5.57511	6.28888	5.47699	3.18387	6.79892	6.27123	4.2523	9.47233	5.72646	9.00021	4.89436	4.06696
M4	MDA036	On-treatment	Nivolumab	Responder	2.75958	8.68474	7.74277	7.69296	9.36143	8.33004	8.71121	6.68124	9.68844	10.2931	10.2928	9.40336	9.4985	0	0	7.75763	5.95167	8.67566	9.27744	8.97474	7.66322	7.10537	5.91742	8.97259	7.00407	9.96408	6.88087	8.02755
M4	MDA036	On-treatment	Nivolumab	Responder	2.792	8.71324	7.57139	7.5305	9.33059	7.64127	8.81799	7.09804	9.51872	10.2043	10.1322	9.31305	9.37537	0	4.72294	7.60978	6.05832	8.53204	9.32642	9.4202	7.69668	7.35705	5.77913	8.6993	7.12682	9.99705	6.61069	7.81086
M4	MDA036	On-treatment	Nivolumab	Responder	2.79865	8.79533	8.07633	7.45691	9.75104	8.06633	9.37546	6.94825	9.69351	10.4143	10.6739	9.55586	9.683	0	5.49466	7.90886	6.15762	8.48051	8.99463	9.13379	7.9528	7.51124	6.08493	9.01614	7.1776	10.0997	6.81497	7.75164
M4	MDA036	On-treatment	Nivolumab	Responder	3.08392	8.23234	7.69579	7.33979	9.23952	7.72349	8.95398	6.75555	9.43926	10.1418	10.3011	9.32213	9.2676	0	4.87563	7.51177	5.58375	8.29496	8.70672	9.11845	7.51337	6.95435	5.51898	8.62064	6.58142	9.6113	6.48193	7.6326
M4	MDA036	On-treatment	Nivolumab	Responder	2.75406	8.69579	7.70085	7.80695	9.58796	7.72867	9.02546	7.00746	9.48869	10.1735	10.1611	9.39431	9.25067	0	6.15599	7.36338	5.83865	8.03011	8.786	9.91274	7.62636	7.98006	5.59171	8.33379	6.9346	9.95723	6.17057	7.73022
M23	MDA037	On-treatment	Nivolumab	Responder	3.42844	8.05055	6.80796	8.74636	8.44623	7.23618	7.41959	6.51584	9.91664	9.06885	8.85711	9.28673	7.48859	0	5.75992	7.33136	5.87089	6.28094	6.5673	6.36893	7.15878	5.39877	4.86118	9.25515	5.46603	8.98394	4.13928	4.92129
M23	MDA037	On-treatment	Nivolumab	Responder	1.62436	8.46535	7.79779	7.28219	8.90407	7.01776	8.81697	0	9.6186	8.74846	8.74116	7.76913	7.04194	0	7.41835	8.3374	5.44392	7.04087	4.28534	0	7.14051	5.30021	4.72021	9.05161	5.60722	9.10955	3.49316	4.71677
M23	MDA037	On-treatment	Nivolumab	Responder	1.482	8.50261	7.94723	6.71122	8.92515	6.86323	8.76502	0	9.56919	8.52116	8.81778	7.39478	6.92314	0	7.42634	8.45218	5.11294	7.08998	3.71497	0	7.07822	4.97716	4.71557	8.96288	5.35792	9.08707	4.2304	4.47605
M23	MDA037	On-treatment	Nivolumab	Responder	1.52077	8.47198	7.85056	6.79471	8.86869	6.92643	8.69846	0	9.5523	8.36151	8.76201	7.41749	6.85068	0	7.54434	8.37652	4.64552	7.14642	4.49878	0	7.20919	2.86507	4.69541	8.91108	5.43648	9.06971	3.90898	4.55042
M23	MDA037	On-treatment	Nivolumab	Responder	2.91392	7.98211	7.44838	7.87909	8.72553	7.61004	8.01261	7.32538	9.6451	8.90764	8.83689	9.05672	7.4095	0	6.52592	7.83508	5.18924	6.46084	6.84755	6.7159	7.2888	0	5.3085	8.87461	5.10776	8.74326	3.97504	4.24717
M23	MDA037	On-treatment	Nivolumab	Responder	3.6752	8.42275	7.42932	9.43576	9.15926	8.04702	7.64086	7.22788	10.839	10.0517	9.64527	9.96592	8.18284	0	6.12181	8.06171	6.30451	6.89873	6.35074	7.01331	7.85675	2.32712	5.50686	9.89676	5.84182	9.4442	4.8192	5.73181
M5	MDA038	On-treatment	Nivolumab	Nonresponder	0.268657	7.82374	8.44559	6.98212	7.56669	7.85748	7.75568	0	7.76981	7.32705	9.1028	6.57851	0	4.96976	0	0	8.11437	0	0	0	7.16598	0	4.59605	8.41814	5.43705	6.70903	5.19225	6.07956
M5	MDA038	On-treatment	Nivolumab	Nonresponder	0.89313	7.74253	7.9877	6.90357	7.32789	8.05549	7.37553	3.47035	8.36015	7.98708	9.03276	6.9901	6.69465	3.68584	0	5.12824	5.57758	4.75379	1.75768	0	7.01585	1.97039	2.62383	8.19289	5.2109	7.55377	3.98389	4.61575
M5	MDA038	On-treatment	Nivolumab	Nonresponder	0.16	8.59172	7.83694	6.64131	6.84036	7.68171	7.41495	0	6.06223	6.44651	8.52648	5.34947	4.864	0	4.33105	4.53322	4.27635	5.73908	0	0	7.6482	4.5139	0	7.54479	0	7.98122	1.85583	4.71009
M5	MDA038	On-treatment	Nivolumab	Nonresponder	0.427083	8.26038	7.82619	6.60375	7.1651	7.94509	7.25569	0	7.99658	7.51229	8.5577	6.54909	5.77129	0	0	5.02515	5.20403	5.39238	3.60304	0	7.23058	5.00137	0	8.30064	5.1681	7.90176	3.55742	4.93326
M5	MDA038	On-treatment	Nivolumab	Nonresponder	0.285714	8.39235	8.14693	6.53135	7.50212	8.31068	7.94012	3.38818	7.6029	7.66781	8.85943	6.50756	5.6918	0	5.32086	5.75151	5.18304	5.67122	5.50057	0	7.63081	6.06188	0	8.12299	5.02646	8.01869	2.74859	5.29646
M5	MDA038	On-treatment	Nivolumab	Nonresponder	0.534884	7.63028	7.75302	6.50228	6.95384	7.78582	7.54594	0	7.77096	7.50289	8.83627	6.90176	5.99804	0	0	0	4.29347	3.3423	0	0	7.12914	0	2.63701	8.07897	4.8574	7.41456	2.61809	4.58339
M17	MDA039	On-treatment	Ipi-nivo	Responder	1.68338	7.00402	6.5803	6.71405	8.13939	7.05795	5.78034	5.26228	9.3906	8.47288	9.12414	8.53128	7.5197	0	1.81565	7.41084	5.28272	6.31996	3.80833	6.01471	5.08046	4.15996	5.26942	7.86703	4.77289	7.69179	3.43913	4.2326
M17	MDA039	On-treatment	Ipi-nivo	Responder	1.4478	6.43082	6.90219	5.40656	8.0488	6.80914	7.56119	4.26671	8.15561	7.8705	9.08346	7.58387	6.59309	0	5.53606	7.33018	3.58547	5.87228	1.15753	3.55644	4.36499	3.46282	4.7956	6.45423	3.80732	6.95548	2.55012	3.74309
M17	MDA039	On-treatment	Ipi-nivo	Responder	1.19039	6.96544	7.44856	5.81731	8.07336	7.06271	6.99744	2.52929	9.01708	7.56827	9.33171	7.62169	6.74661	0	5.60606	7.79884	4.16999	6.91889	0	0	4.90244	4.60574	5.26137	7.52781	4.66408	7.30646	2.98222	4.15955
M17	MDA039	On-treatment	Ipi-nivo	Responder	1.4744	6.66486	6.70483	5.97588	7.8313	6.68355	5.99534	3.44672	9.22401	7.96306	8.95906	7.78612	7.12195	0	3.63965	7.59726	4.90566	6.43528	2.4111	4.58427	4.88117	5.72557	5.2859	7.72896	4.24125	7.19117	3.14517	2.75453
M17	MDA039	On-treatment	Ipi-nivo	Responder	1.77313	6.54997	5.86671	6.08069	7.69952	6.06664	5.85768	3.76179	9.07752	7.89242	8.49716	7.7597	7.06972	0	4.22559	7.40515	4.73407	5.97605	3.73237	4.68503	4.72857	3.36096	5.09821	7.66497	3.59911	7.24209	3.15158	3.72699
M17	MDA039	On-treatment	Ipi-nivo	Responder	1.5	6.47146	7.36371	5.50727	8.09053	6.38881	7.56911	3.22368	8.6637	7.68599	9.04314	7.34735	6.72117	0	6.16589	7.38855	3.70213	6.54962	1.02366	1.40411	4.53859	4.40611	5.00043	7.15918	3.92941	7.03808	2.02672	3.73215
M17	MDA040	Baseline	Ipi-nivo	Responder	2.13136	6.44365	7.75828	6.273	8.74664	7.83764	7.58934	0	7.52694	7.9187	9.24096	6.60053	6.58988	0	5.46975	4.66713	3.78345	5.2176	4.10728	0	4.93622	5.11318	4.53149	7.62301	4.25023	7.062	2.24551	4.50724
M17	MDA040	Baseline	Ipi-nivo	Responder	2.96169	6.19347	7.42546	6.54619	8.9358	7.87416	7.92883	0	7.0863	8.45837	9.02817	7.01521	6.89223	0	5.82568	4.86492	3.34867	5.97618	4.31844	0	4.52774	7.43457	4.86774	7.83338	1.64119	7.35733	3.19016	4.74511
M20	MDA041	Baseline	Ipi-nivo	Responder	2.74821	7.54359	7.40772	7.49027	8.46173	7.31115	8.44706	2.30947	8.84931	8.74439	8.63716	7.69961	6.91209	0	5.97622	6.28283	4.83615	6.59171	5.85715	0	6.91085	3.19968	4.47871	8.63803	4.98409	9.00995	4.3324	5.6603
M20	MDA041	Baseline	Ipi-nivo	Responder	1.96996	7.8566	7.6945	7.90932	7.87395	7.83484	7.80841	0	7.9859	7.96839	9.0778	6.22247	6.33493	0	5.64454	5.89454	4.78609	5.43014	4.81758	0	6.54916	6.44338	4.16299	8.12575	4.81758	9.14993	3.28777	4.76997
M20	MDA041	Baseline	Ipi-nivo	Responder	1.54021	7.94117	7.81845	8.12352	7.89513	8.96831	7.28283	0	7.37313	7.74542	9.48352	5.62259	6.00833	0	5.22502	5.11185	3.8812	4.55853	4.6139	0	6.33258	5.40856	3.79841	8.18476	4.73599	9.0794	3.5082	4.22143
M20	MDA041	Baseline	Ipi-nivo	Responder	2.72932	7.46608	7.44842	7.65022	8.3334	7.71989	7.5024	4.13679	9.32703	8.59946	9.25378	8.32514	7.38664	0	6.18023	7.01864	5.11126	6.40616	4.90797	4.49215	6.00165	0	5.54155	8.32643	5.03098	8.92554	3.84082	5.21006
M23	MDA042	Baseline	Nivolumab	Responder	1.72813	7.41976	7.88305	6.55833	8.29495	6.96995	8.82577	3.86529	8.73078	8.05119	9.25127	7.39093	7.27386	0	6.57422	7.20765	5.29687	6.38511	6.52534	0	5.72426	4.30663	5.30534	8.47317	4.15055	8.92361	4.34347	4.97657
M23	MDA042	Baseline	Nivolumab	Responder	2.74467	7.03475	6.86577	7.44557	8.13809	6.48763	7.56116	5.22663	9.19858	8.44063	8.98503	8.28155	7.29569	0	5.7427	6.69718	5.57338	5.90855	6.39589	5.06115	6.16933	3.94446	5.24024	8.42001	3.99195	8.53248	4.40738	4.80561
M23	MDA042	Baseline	Nivolumab	Responder	2.06026	7.15152	8.14963	6.37135	8.48875	7.13505	8.69202	3.92093	8.38387	8.23178	9.03885	7.20304	6.97177	0	6.46101	7.1473	4.56121	6.50166	6.28182	0	6.21797	5.80265	5.16883	8.00083	3.74319	8.55082	4.29225	4.87551
M23	MDA042	Baseline	Nivolumab	Responder	2.28726	7.60606	8.098	7.14987	8.78122	7.12136	9.04549	4.64491	9.0409	8.66571	9.45659	8.16636	7.45212	0	6.89995	7.39057	5.04397	7.22466	6.61895	3.76413	6.51374	5.38597	5.54297	8.67483	4.37423	9.02849	4.78664	5.46817
M23	MDA042	Baseline	Nivolumab	Responder	2.27524	7.11609	7.25609	6.92474	8.39821	6.78927	8.26683	5.15727	9.00428	8.18641	9.20714	8.06266	7.22745	0	6.307	7.07552	5.2192	6.71845	6.6824	3.60979	6.09094	5.33546	5.25089	8.46256	3.94958	8.51843	4.626	5.44663
M23	MDA042	Baseline	Nivolumab	Responder	2.69511	7.48771	8.03525	7.20946	9.16565	7.02952	8.8075	5.64451	9.2921	8.6397	9.99487	8.42397	7.7379	0	7.03998	7.67037	5.14269	7.04717	6.54667	4.90014	6.2943	6.58552	5.65851	8.5047	4.16234	8.77736	4.63781	5.34331
