# Supplementary material for: Resolution of tissue signatures of therapy response in patients with recurrent GBM treated with neoadjuvant anti-PD1
Source: Nat Commun. 2021 Jun 29;12:4031. doi: 10.1038/s41467-021-24293-4 (PMC8241935; doi:10.1038/s41467-021-24293-4)
Supplement: Supplementary file 4 — Dataset 2 [file 41467_2021_24293_MOESM4_ESM.xlsx]

## Sheet: GBM molecular signature
Probe Name	NS Probe ID	Analyte Type	Species Name	Target Sequence
B2M	NM_004048.2:573	mRNA	Hs	TAATTCTACTTTGAGTGCTGTCTCCATGTTTGATGTATCTGAGCAGGTTGCTCCACAGGTAGCTCTAGGAGGGCTGGCAACTTAGAGGTGGGGAGCAGAG
CCNB1	NM_031966.2:710	mRNA	Hs	GAGACAACTTGAGGAAGAGCAAGCAGTCAGACCAAAATACCTACTGGGTCGGGAAGTCACTGGAAACATGAGAGCCATCCTAATTGACTGGCTAGTACAG
CD274	NM_014143.3:1243	mRNA	Hs	AAGGATACTTCTGAACAAGGAGCCTCCAAGCAAATCATCCATTGCTCATCCTAGGAAGACGGGTTGAGAATCCCTAATTTGAGGGTCAGTTCCTGCAGAA
CD3D	NM_000732.4:127	mRNA	Hs	CCGCTGGGAGATGGAACATAGCACGTTTCTCTCTGGCCTGGTACTGGCTACCCTTCTCTCGCAAGTGAGCCCCTTCAAGATACCTATAGAGGAACTTGAG
CD3E	NM_000733.3:233	mRNA	Hs	AGTAACAGTCCCATGAAACAAAGATGCAGTCGGGCACTCACTGGAGAGTTCTGGGCCTCTGCCTCTTATCAGTTGGCGTTTGGGGGCAAGATGGTAATGA
CD3G	NM_000073.2:404	mRNA	Hs	GAACTAAATGCAGCCACCATATCTGGCTTTCTCTTTGCTGAAATCGTCAGCATTTTCGTCCTTGCTGTTGGGGTCTACTTCATTGCTGGACAGGATGGAG
CD8A	NM_001768.6:2029	mRNA	Hs	AGCTCAGGGCTCTTTCCTCCACACCATTCAGGTCTTTCTTTCCGAGGCCCCTGTCTCAGGGTGAGGTGCTTGAGTCTCCAACGGCAAGGGAACAAGTACT
CD8B	NM_172213.2:310	mRNA	Hs	GGAGAAGATAGCTGTGTTTCGGGATGCAAGCCGGTTCATTCTCAATCTCACAAGCGTGAAGCCGGAAGACAGTGGCATCTACTTCTGCATGATCGTCGGG
CDK2	NM_001290230.1:1543	mRNA	Hs	AATGATTGGCCCCAGTCCCCTTGTTTGTCCCTTCTACAGGCATGAGGAATCTGGGAGGCCCTGAGACAGGGATTGTGCTTCATTCCAATCTATTGCTTCA
CTLA4	NM_001037631.2:392	mRNA	Hs	CAGGTGACTGAAGTCTGTGCGGCAACCTACATGATGGGGAATGAGTTGACCTTCCTAGATGATTCCATCTGCACGGGCACCTCCAGTGGAAATCAAGTGA
E2F3	NM_001243076.2:2707	mRNA	Hs	TTGGATGCTAAGGACTGCGGGAATGAGGGAGTCAGATAAAGAACAAACCTCGAAACGAACAGTTAAATTGAAATGCTATGTGCCTGACCCAATGGTAGGC
FOXP3	NM_014009.3:1230	mRNA	Hs	GGGCCATCCTGGAGGCTCCAGAGAAGCAGCGGACACTCAATGAGATCTACCACTGGTTCACACGCATGTTTGCCTTCTTCAGAAACCATCCTGCCACCTG
GZMA	NM_006144.3:215	mRNA	Hs	CAAAAGACTGGGTGTTGACTGCAGCTCACTGTAACTTGAACAAAAGGTCCCAGGTCATTCTTGGGGCTCACTCAATAACCAGGGAAGAGCCAACAAAACA
GZMB	NM_004131.4:621	mRNA	Hs	GAGTTGTGCGTGGGGGACCCAGAGATTAAAAAGACTTCCTTTAAGGGGGACTCTGGAGGCCCTCTTGTGTGTAACAAGGTGGCCCAGGGCATTGTCTCCT
HAVCR2	NM_032782.3:955	mRNA	Hs	TATATGAAGTGGAGGAGCCCAATGAGTATTATTGCTATGTCAGCAGCAGGCAGCAACCCTCACAACCTTTGGGTTGTCGCTTTGCAATGCCATAGATCCA
HLA-A	NM_002116.7:298	mRNA	Hs	GGGCGCCGTGGATAGAGCAGGAGGGGCCGGAGTATTGGGACCAGGAGACACGGAATGTGAAGGCCCAGTCACAGACTGACCGAGTGGACCTGGGGACCCT
IRF1	NM_002198.2:557	mRNA	Hs	GTACCGGATGCTTCCACCTCTCACCAAGAACCAGAGAAAAGAAAGAAAGTCGAAGTCCAGCCGAGATGCTAAGAGCAAGGCCAAGAGGAAGTCATGTGGG
KLRB1	NM_002258.2:85	mRNA	Hs	TGAGTTAAACTTACCCACAGACTCAGGCCCAGAAAGTTCTTCACCTTCATCTCTTCCTCGGGATGTCTGTCAGGGTTCACCTTGGCATCAATTTGCCCTG
LAG3	NM_002286.5:1736	mRNA	Hs	TTTTGGTGACTGGAGCCTTTGGCTTTCACCTTTGGAGAAGACAGTGGCGACCAAGACGATTTTCTGCCTTAGAGCAAGGGATTCACCCTCCGCAGGCTCA
MKI67	NM_002417.2:2005	mRNA	Hs	GCTTCCAGCAGCAAATCTCAGACAGAGGTTCCTAAGAGAGGAGGAGAAAGAGTGGCAACCTGCCTTCAAAAGAGAGTGTCTATCAGCCGAAGTCAACATG
OAS1	NM_001032409.1:805	mRNA	Hs	CTCCTGACGGTCTATGCTTGGGAGCGAGGGAGCATGAAAACACATTTCAACACAGCCCAGGGATTTCGGACGGTCTTGGAATTAGTCATAAACTACCAGC
PDCD1	NM_005018.1:175	mRNA	Hs	CTTCTTCCCAGCCCTGCTCGTGGTGACCGAAGGGGACAACGCCACCTTCACCTGCAGCTTCTCCAACACATCGGAGAGCTTCGTGCTAAACTGGTACCGC
PRF1	NM_001083116.1:631	mRNA	Hs	TGCAGCCCAGAAGACCCACCAGGACCAGTACAGCTTCAGCACTGACACGGTGGAGTGCCGCTTCTACAGTTTCCATGTGGTACACACTCCCCCGCTGCAC
