# Supplementary material for: Resolution of tissue signatures of therapy response in patients with recurrent GBM treated with neoadjuvant anti-PD1
Source: Nat Commun. 2021 Jun 29;12:4031. doi: 10.1038/s41467-021-24293-4 (PMC8241935; doi:10.1038/s41467-021-24293-4)
Supplement: Supplementary file 5 — Source Data File [file 41467_2021_24293_MOESM5_ESM.xlsx]

## Sheet: Figure 1d
Sample ID	B2M	CCNB1	CD274	CD3D	CD3E	CD3G	CD8A	CD8B	CDK2	CTLA4	E2F3	FOXP3	GZMA	GZMB	HAVCR2	HLA-A	IRF1	KLRB1	LAG3	MKI67	OAS1	PDCD1	PRF1
ISB008	-1.29	-0.96	-0.91	-0.19	-0.43	0	0.2	-0.09	-2.48	-1.96	-1.47	1.67	-1.21	1.62	0.77	-1.04	0.26	-0.16	-1.63	-0.77	-0.62	0.46	1.28
ISB004	-0.36	-0.61	-0.46	1.29	-0.18	-0.3	-0.05	0	-0.39	0.16	0.43	1.23	0.68	0.04	0.65	-0.73	-0.26	0.1	-0.22	0.17	0.35	-0.35	-0.04
ISB005	-0.89	-0.79	0.28	-0.29	-0.59	-0.52	-0.3	-0.4	-0.3	-1.34	0.22	0.75	-1.13	0.97	0.68	-1.69	-0.61	-0.8	-0.66	-0.94	-1.03	0.34	0.92
ISB001	-0.86	-0.31	0.02	-0.84	-0.17	1.28	0.65	0.52	-0.11	-0.32	-0.73	0.87	-0.16	0.74	0.74	-0.28	0.49	-0.68	-0.37	-0.37	-0.48	-0.42	0.61
ISB003	-1.14	-2.03	-0.95	-1.74	-1.01	-1.8	0.12	-0.19	-0.76	0.26	-0.97	1.67	-0.17	0.54	0.96	-0.64	-1.55	-1.13	-1	-1.42	-1.19	0.35	1.29
ISB002	1.52	2.09	2.45	0.45	1.43	-0.33	-0.22	-2.95	0.12	1.24	2.64	-1.46	1.27	1.3	0.76	1.96	1.52	2.22	2.59	0.67	2.23	0.24	1.08
ISB007	-0.83	-0.22	-0.52	-0.12	-1.22	-0.07	-1.35	0.46	0.51	-1.35	-0.9	-0.29	-1.51	1.11	0.42	-1.25	0.81	-0.81	-0.58	-0.03	-0.21	0.74	0.17
ISB006	0.94	0.78	0.8	2.27	1.37	0.99	1.62	1.66	1.32	0.4	0.86	0.7	2.46	-0.49	-0.97	0.82	0.92	1.05	0.97	1.92	0.94	0.97	-0.96
ISB015	-1.75	0.29	-2.22	0.1	-0.59	-0.58	1.12	0.85	-0.72	-0.14	-0.27	-0.46	0.6	0.65	1.03	-0.53	-1.15	-1.41	-0.12	-1.11	-1.28	-1.53	1.04
ISB018	0.8	1.17	-0.27	1.82	0.48	2.83	1.88	0.79	0.9	1.18	0.41	-1.37	1.24	-0.89	-1.63	1.47	2.3	1.53	0.94	1.39	1.2	-0.39	-1.39
ISB011	0.93	0.25	0.45	-0.88	0.77	0.05	-0.63	-0.75	-0.19	0.06	0.84	-0.37	-0.1	-1.23	-0.05	0.66	-0.62	-0.16	0.5	-0.28	-0.2	0.86	-0.29
ISB014	1.3	1.45	1.08	-0.27	1.07	-0.12	0.33	-0.11	0.85	0.2	0.8	-0.01	0.24	-0.12	0.7	0.91	0.23	0.6	0.94	1.2	1.48	-0.21	0.66
ISB012	1.18	-0.45	-0.31	0.16	-1.67	-0.39	-0.02	0.11	-1.33	-0.72	-0.56	-1.79	-0.75	-1	-1.61	-0.45	-0.49	0.36	0.03	-0.76	0.12	0.15	-1.39
ISB010	0.3	0.49	0.25	0.29	1.27	-0.07	-1.82	0.44	1.49	1.54	0.3	-0.49	-0.28	-0.76	-1.48	0.14	0.03	0.59	0.53	0.97	0.31	0.08	-1.56
ISB009	-0.65	-1.29	-0.92	-1.24	-1.6	-1.24	-1.42	0.34	-0.18	-0.62	-1.36	-0.17	-0.95	0.34	1.02	-0.42	-1.01	-1.28	-1.52	-1.04	-1.48	-0.6	0.69
ISB019	0.05	0.13	0.32	-0.26	0.41	0.68	-0.19	0.96	0.27	0.63	-0.56	-0.31	-0.5	-0.2	-0.88	-0.49	0.05	-0.63	-0.22	0.1	-0.14	0.98	-1.18
ISB017	0.6	-0.19	0.18	-0.14	-0.06	-0.1	-0.74	-1.24	-0.32	-0.64	0.61	-0.22	0.16	-2.18	-1.25	1.23	-1.27	0.79	-0.28	-0.82	-0.37	1.25	-0.7
ISB016	0.13	0.19	0.73	-0.41	0.7	-0.34	0.82	-0.42	1.31	1.44	-0.29	0.04	0.11	-0.47	0.16	0.34	0.35	-0.17	0.09	1.12	0.37	-2.92	-0.24

## Sheet: Figure 2b
Treatment timepoint	Protein	Effect Size	Significance, -log10(P-value)
Baseline	AKT	-0.377155	0.221849
Baseline	B7-H3	-0.467242	0.0636874
Baseline	Bcl-2	-1.18826	0.837137
Baseline	B2M	-2.00038	2.04096
Baseline	Beta-Catenin	-0.11191	0.0636874
Baseline	CD14	-1.36757	0.428641
Baseline	CD19	-4.65581	1.22841
Baseline	CD3	-2.08056	1.4389
Baseline	CD4	-1.32243	1
Baseline	CD44	-0.366345	0.679646
Baseline	CD45RO	-2.69754	0.679646
Baseline	CD56	0	0.256098
Baseline	CD68	-0.483753	0.221849
Baseline	CD8A	-2.21014	1
Baseline	FoxP3	-2.38978	0.837137
Baseline	GZMB	-1.54041	0.679646
Baseline	Ki67	-2.85719	0.679646
Baseline	CD20	-2.39727	1.04144
Baseline	pAKT	-0.129562	0.0636874
Baseline	Pan-Cytokeratin	-1.96497	1
Baseline	PD1	-3.31946	1.22841
Baseline	PD-L1	-1.58529	1.4389
Baseline	PTEN	-0.843016	0.317133
Baseline	STAT3	-0.6534	1.4389
Baseline	pSTAT3	-1.42919	1.73993
Baseline	VISTA	-1.17285	0.679646
Ontreatment	AKT	-1.48118	1.25493
Ontreatment	B7-H3	-0.0851223	0
Ontreatment	Bcl-2	-2.26698	0.954286
Ontreatment	B2M	-3.1288	1.25493
Ontreatment	Beta-Catenin	0.383978	0.0511471
Ontreatment	CD14	-1.67395	0.954286
Ontreatment	CD19	-9.64215	1.55596
Ontreatment	CD3	-3.83467	1.25493
Ontreatment	CD4	-3.36113	1.25493
Ontreatment	CD44	-1.66329	0.653256
Ontreatment	CD45RO	-4.05601	1.25493
Ontreatment	CD56	2.06966	0.857298
Ontreatment	CD68	-1.81716	0.30103
Ontreatment	CD8A	-3.90428	1.25493
Ontreatment	FoxP3	-2.95585	0.653256
Ontreatment	GZMB	-4.24077	1.25493
Ontreatment	Ki67	-6.52602	0.954286
Ontreatment	CD20	-12.5725	1.55596
Ontreatment	pAKT	-1.23224	0.954286
Ontreatment	Pan-Cytokeratin	-4.74753	0.477165
Ontreatment	PD1	-2.95098	1.25493
Ontreatment	PD-L1	-2.5803	1.25493
Ontreatment	PTEN	-2.41192	1.25493
Ontreatment	STAT3	-2.76744	1.25493
Ontreatment	pSTAT3	-3.49411	1.25493
Ontreatment	VISTA	-5.10133	0.954286

## Sheet: Figure 2c
Treatment timepoint	Protein	Effect Size	Significance, -log10(P-value)
Baseline	AKT	-0.292717	0.148069
Baseline	B7-H3	0.262675	0.273028
Baseline	Bcl-2	-0.280584	0.273028
Baseline	B2M	-1.97877	1.35262
Baseline	Beta-Catenin	-0.190911	0.273028
Baseline	CD14	-1.5997	1.35262
Baseline	CD19	-1.01444	0.39794
Baseline	CD3	-2.41485	1.35262
Baseline	CD4	-2.01539	1.35262
Baseline	CD44	1.30743	0
Baseline	CD45RO	-3.33684	1.35262
Baseline	CD56	2.81461	0
Baseline	CD68	-2.30941	0.750068
Baseline	CD8A	-2.55828	1.0511
Baseline	FoxP3	0.947206	0.39794
Baseline	GZMB	-1.34548	1.0511
Baseline	Ki67	-3.05522	0.750068
Baseline	CD20	-0.649352	0.273028
Baseline	pAKT	-2.50635	0.750068
Baseline	Pan-Cytokeratin	-2.69439	1.35262
Baseline	PD1	-3.412	1.35262
Baseline	PD-L1	-1.1657	0.573977
Baseline	PTEN	-0.879434	0.750068
Baseline	STAT3	-2.24381	0.750068
Baseline	pSTAT3	-1.44481	0.39794
Baseline	VISTA	-1.90759	1.35262
Ontreatment	AKT	1.29376	1.44733
Ontreatment	B7-H3	1.37507	0.24306
Ontreatment	Bcl-2	1.1865	0.60206
Ontreatment	B2M	-0.363717	0.104743
Ontreatment	Beta-Catenin	3.14175	1.44733
Ontreatment	CD14	0.36854	0.104743
Ontreatment	CD19	-5.50887	0.90309
Ontreatment	CD3	-1.80684	0.60206
Ontreatment	CD4	0.527351	0.24306
Ontreatment	CD44	-0.494089	0
Ontreatment	CD45RO	-2.59314	1.1463
Ontreatment	CD56	0	0
Ontreatment	CD68	0.351773	0.24306
Ontreatment	CD8A	-2.0209	1.1463
Ontreatment	FoxP3	1.85299	0.24306
Ontreatment	GZMB	0.37449	0.104743
Ontreatment	Ki67	3.32954	1.1463
Ontreatment	CD20	-5.81007	0.285754
Ontreatment	pAKT	1.62764	0.844968
Ontreatment	Pan-Cytokeratin	-6.20904	0.24306
Ontreatment	PD1	-1.49746	0.844968
Ontreatment	PD-L1	0.657539	0.405718
Ontreatment	PTEN	1.01227	1.44733
Ontreatment	STAT3	0.64518	0.60206
Ontreatment	pSTAT3	0.218488	0
Ontreatment	VISTA	-0.640251	0

## Sheet: Figure 2d
Treatment timepoint	Protein	Effect Size	Significance, -log10(P-value)
Baseline	AKT	0.231346	0.0468688
Baseline	B7-H3	0.109424	0.0721166
Baseline	Bcl-2	-0.0644814	0.284833
Baseline	B2M	-1.63761	2.72125
Baseline	Beta-Catenin	0.0216226	0.185619
Baseline	CD14	-1.15635	0.479385
Baseline	CD19	-2.73079	0.884057
Baseline	CD3	-2.19727	1.7167
Baseline	CD4	-0.779655	1.32514
Baseline	CD44	-0.0386856	0.284833
Baseline	CD45RO	-2.86816	1.80134
Baseline	CD56	0	0.0842309
Baseline	CD68	-1.21649	0.615109
Baseline	CD8A	-2.19789	1.89279
Baseline	FoxP3	-0.636527	0.217312
Baseline	GZMB	-1.32804	1.80134
Baseline	Ki67	-3.0506	1.47366
Baseline	CD20	-1.91266	1.065
Baseline	P-AKT	-0.72391	0.155274
Baseline	Pan-Cytokeratin	-1.88394	2.08092
Baseline	PD1	-3.60624	2.85387
Baseline	PD-L1	-0.817778	0.993962
Baseline	PTEN	-0.234371	0.568154
Baseline	STAT3	-0.973254	1.32514
Baseline	pSTAT3	-1.19993	0.934047
Baseline	VISTA	-1.46563	1.55129
Ontreatment	AKT	1.18464	0.221198
Ontreatment	B7-H3	0.968884	0.439137
Ontreatment	Bcl-2	0.0467242	0.0901766
Ontreatment	B2M	-1.15954	1.48149
Ontreatment	Beta-Catenin	2.2756	1.86646
Ontreatment	CD14	0.499131	0.174509
Ontreatment	CD19	-5.89546	3.39794
Ontreatment	CD3	-2.60719	3.1549
Ontreatment	CD4	-0.515136	0.792366
Ontreatment	CD44	-0.439448	0.221198
Ontreatment	CD45RO	-2.40964	2.92082
Ontreatment	CD56	1.21107	1.32698
Ontreatment	CD68	0.138758	0.0521743
Ontreatment	CD8A	-2.8972	3.1549
Ontreatment	FoxP3	-1.17115	0.270673
Ontreatment	GZMB	-2.00942	1.48149
Ontreatment	Ki67	-0.192385	0.0166895
Ontreatment	CD20	-6.65183	2.79588
Ontreatment	P-AKT	0.134351	0.0521743
Ontreatment	Pan-Cytokeratin	-2.02741	0.518557
Ontreatment	PD1	-1.7029	2.16749
Ontreatment	PD-L1	-0.791782	0.568958
Ontreatment	PTEN	0.512657	0.131003
Ontreatment	STAT3	-0.0549281	0.0166895
Ontreatment	pSTAT3	-0.594618	0.568958
Ontreatment	VISTA	-0.52775	0.439137

## Sheet: Figure 2f
Protein	Effect Size	Significance, -log10(P-value)
AKT	0.229347	0
B7-H3	0.229935	0.336676
B7-H4	-0.143376	0
Bcl-2	0.0844334	0.0925349
B2M	0.527159	0.0925349
Beta-Catenin	0.440233	0.0925349
CD11c	-0.901199	0.548521
CD163	2.61981	0.548521
CD20	0.201181	0
CD3	-0.196645	0.165706
CD34	-0.045324	0.0299787
CD4	-0.435494	0.0299787
CD44	0.640586	0.669383
CD45RO	0.012863	0.165706
CD56	-0.175511	0.0925349
CD66B	1.17146	0.336676
CD68	-0.206963	0.0299787
CD8A	-0.390364	0.165706
FoxP3	-3.26451	0.461552
GZMB	-0.757799	0.669383
HLA-DR	-1.44436	0.548521
ICOS	-0.287631	0
IDO-1	0.601731	0.0299787
Ki67	-0.270244	0.244354
OX40L	-0.192328	0.336676
pAKT	-0.500539	0.434506
Pan-CK	-0.326874	0.694649
PD1	-0.278273	0.165706
PD-L1	-0.176999	0
pERK	-0.238328	0.165706
PTEN	-0.948104	0.813892
STAT3	-1.27136	0.244354
pSTAT3	0.380089	0.0925349
STING	0.190033	0
VISTA	0.782529	0.548521

## Sheet: Figure 2g
Protein	Effect Size	Significance, -log10(P-value)
AKT	1.28173	0.549135
B7-H3	1.14258	0.641304
B7-H4	0.302416	0.179142
Bcl-2	0.540221	0.309095
B2M	0.535782	0.241997
Beta-Catenin	0.305675	0.383419
CD11c	-0.0539193	0.122283
CD163	2.58352	0.549135
CD20	0.010925	0.0696624
CD3	0.196491	0.122283
CD34	-0.260483	0.383419
CD4	-0.109218	0.0224136
CD44	0.32576	0.241997
CD45RO	-0.338575	0.122283
CD56	0.695993	0.741842
CD66B	-0.164547	0.0224136
CD68	-0.522995	0.179142
CD8A	0.957215	0.641304
FoxP3	-1.83699	0.441291
GZMB	0.239645	0.0224136
HLA-DR	0.3975	0
ICOS	0.136779	0.122283
IDO-1	0.695304	0.741842
Ki67	2.26019	1.53313
OX40L	-0.168339	0.0224136
pAKT	0.188475	0.0224136
Pan-CK	-1.04104	0.549135
PD1	0.00731715	0.0224136
PD-L1	0.264182	0.462181
pERK	-0.0197182	0.0696624
PTEN	0.233008	0.0224136
STAT3	0.55225	0.0224136
pSTAT3	0.429792	0.549135
STING	1.30241	0.383419
VISTA	1.05676	0.549135

## Sheet: Figure 3a, top
RECIST Response	CD8A Actual	CD8A Predicted
Nonresponder	7.0023	6.72243
Nonresponder	7.41017	7.11113
Nonresponder	6.31286	6.77609
Nonresponder	7.18042	7.3174
Nonresponder	6.78267	6.74675
Nonresponder	7.56599	7.33488
Nonresponder	5.54869	4.53992
Nonresponder	6.54162	6.61651
Nonresponder	6.40987	6.85745
Nonresponder	5.4371	5.87331
Nonresponder	6.32852	6.78863
Nonresponder	6.06793	5.60336
Nonresponder	4.98769	4.98144
Nonresponder	3.63604	3.62599
Nonresponder	2.93585	2.47687
Nonresponder	2.77553	2.42831
Nonresponder	5.26086	5.05567
Nonresponder	5.52684	5.41662
Nonresponder	4.899	5.16624
Nonresponder	5.74207	5.57128
Nonresponder	4.60048	5.22074
Nonresponder	5.4673	4.96372
Nonresponder	5.29592	5.43012
Nonresponder	5.37446	5.35301
Nonresponder	5.09245	5.06141
Nonresponder	4.62943	4.9276
Nonresponder	4.34839	5.20881
Nonresponder	4.63157	5.47425
Nonresponder	5.63771	6.01786
Nonresponder	5.03353	5.28625
Nonresponder	4.94854	4.76519
Nonresponder	5.1954	5.17942
Nonresponder	5.19865	4.97188
Nonresponder	5.11043	4.88633
Responder	7.75763	7.5417
Responder	7.60978	7.84201
Responder	7.90886	8.06869
Responder	7.51177	7.52169
Responder	7.36338	7.79136
Responder	7.33136	7.34861
Responder	8.3374	7.80488
Responder	8.45218	7.635
Responder	8.37652	7.65203
Responder	7.83508	7.23865
Responder	8.06171	7.91315
Nonresponder	5.12824	5.35989
Nonresponder	4.53322	5.03342
Nonresponder	5.02515	5.52857
Nonresponder	5.75151	5.86356

## Sheet: Figure 3a, bottom
Protein	VIP	Coefficient
AKT	1.49719	-0.120644
B7-H3	0.661542	-0.181041
Bcl-2	0.645472	-0.0268838
Beta-2-Microglobulin	1.37635	0.166309
Beta-Catenin	1.6005	-0.232013
CD14	0.53643	0.0535786
CD19	1.06025	0.115712
CD4	1.14741	0.159187
CD44	0.513618	0.110347
CD45RO	1.64013	0.328034
CD56	0.349179	-0.06803
CD68	0.505808	0.011461
FoxP3	0.533837	-0.0381917
GZMB	1.35805	0.114745
Ki67 (8D5)	1.02082	0.06084
MS4A1 (CD20)	0.707145	-0.0146468
P-AKT	0.656104	0.061526
Pan-Cytokeratin	1.29558	0.0591627
PD1	1.63316	0.0966653
PD-L1	0.477636	0.0541416
PTEN	0.799102	-0.102752
STAT3	0.370596	-0.0361179
STAT3 (phospho Y705)	0.890831	0.0469362
VISTA	0.378061	0.0187343

## Sheet: Figure 3b, top
RECIST Response	CD8A Actual	CD8A Predicted
Nonresponder	6.28812	6.23018
Nonresponder	5.98208	6.03859
Nonresponder	4.26385	4.80576
Nonresponder	6.57116	6.52033
Nonresponder	4.79527	5.07518
Nonresponder	5.56056	5.47415
Responder	6.58866	6.83412
Responder	5.97947	6.19464
Responder	6.62876	6.1027
Responder	6.54432	6.31309
Responder	6.13636	6.05796
Responder	5.93849	6.42424
Responder	7.10217	7.13075
Responder	7.60369	7.45563
Responder	7.82917	7.62733
Responder	7.08913	7.81569
Responder	6.88538	7.21403
Responder	6.63905	6.68782
Nonresponder	5.1042	4.71591
Nonresponder	5.33888	4.96736
Nonresponder	5.03436	4.87364
Nonresponder	4.77179	4.84247
Nonresponder	4.55864	4.57257
Nonresponder	4.45542	4.8195
Responder	7.11202	7.65795
Responder	7.45187	7.24844
Responder	7.38607	7.44922
Responder	7.45147	7.35461
Responder	6.91712	6.79188
Responder	7.11485	7.07156
Responder	7.0995	7.17921
Responder	7.09379	7.21312
Responder	6.99546	7.04499
Responder	7.05983	7.1103
Responder	6.81962	6.94635
Responder	6.67416	6.46335
Nonresponder	7.14249	6.77721
Nonresponder	5.71509	6.0207
Nonresponder	6.30278	6.43446
Nonresponder	5.80553	6.04293
Responder	7.41084	7.38124
Responder	7.33018	7.11351
Responder	7.79884	6.87988
Responder	7.59726	7.21605
Responder	7.40515	7.39172
Responder	7.38855	7.17913

## Sheet: Figure 3b, bottom
Protein	VIP	Coefficient
AKT	1.49719	-0.120644
B7-H3	0.661542	-0.181041
Bcl-2	0.645472	-0.0268838
Beta-2-Microglobulin	1.37635	0.166309
Beta-Catenin	1.6005	-0.232013
CD14	0.53643	0.0535786
CD19	1.06025	0.115712
CD4	1.14741	0.159187
CD44	0.513618	0.110347
CD45RO	1.64013	0.328034
CD56	0.349179	-0.06803
CD68	0.505808	0.011461
FoxP3	0.533837	-0.0381917
GZMB	1.35805	0.114745
Ki67 (8D5)	1.02082	0.06084
MS4A1 (CD20)	0.707145	-0.0146468
P-AKT	0.656104	0.061526
Pan-Cytokeratin	1.29558	0.0591627
PD1	1.63316	0.0966653
PD-L1	0.477636	0.0541416
PTEN	0.799102	-0.102752
STAT3	0.370596	-0.0361179
STAT3 (phospho Y705)	0.890831	0.0469362
VISTA	0.378061	0.0187343

[truncated: 33 more sheets: Figure 3c, top, Figure 3c,bottom, Figure 3d, Figure 3e, Figure 3f, Figure 3g, Figure 4a, Figure 4b, Figure 4c, Figure 4d, Figure 5b, baseline, Figure 5b, ontreatment, Figure 5d, Figure 5e, Supplementary Figure 1d, Supplementary Figure 2d, PLSR, Supplementary Figure 2d, corre, Supplementary Figure 2e, Supplementary Figure 4a, Supplementary Figure 4c …]
